# Supplementary material for: Crystal structure of the tripeptide N-(benzyl­oxycarbon­yl)glycylglycyl-l-norvaline
Source: Acta Crystallogr E Crystallogr Commun. 2015 Feb 28;71(Pt 3):o216–7. doi: 10.1107/S205698901500393X (PMC4350747; doi:10.1107/S205698901500393X)
Supplement: Supplementary file 1 [file e-71-0o216-sup1.cif]

##############################################################################
#                                                                            #
# This CIF contains the data in a paper accepted for publication in          #
# Acta Crystallographica Section E. It conforms to the requirements of       #
# Notes for Authors for Acta Crystallographica Section E, and has been       #
# peer reviewed under the auspices of the IUCr Commission on Journals.       #
#                                                                            #
# Full details of the Crystallographic Information File format               #
# are given in the paper "The Crystallographic Information File (CIF):       #
# a New Standard Archive File for Crystallography" by S. R. Hall, F. H.      #
# Allen and I. D. Brown [Acta Cryst. (1991), A47, 655-685].                  #
#                                                                            #
# The current version of the core CIF dictionary is obtainable from          #
# ftp://ftp.iucr.org/pub/cif_core.dic.                                       #
#                                                                            #
# Software is freely available for graphical display of the structure(s)     #
# in this CIF. For information consult the CIF software page                 #
# http://www.iucr.org/resources/cif/software.                                #
#                                                                            #
# This file may be used for bona fide research purposes within the           #
# scientific community so long as proper attribution is given to the journal # 
# article from which it was obtained.                                        #
#                                                                            #
##############################################################################
data_global
_audit_creation_method     'from SHELXL-97'
_journal_date_recd_electronic     2015-01-20
_journal_date_accepted     2015-02-25
_journal_name_full     'Acta Crystallographica, Section E'
_journal_year     2015
_journal_volume     71
_journal_issue      3
_journal_page_first     o216
_journal_page_last     o217
_journal_paper_category     HO
_journal_paper_doi     10.1107/S205698901500393X
_journal_coeditor_code     RZ5147
_publ_contact_author_name     'Sumesh Nicholas'
_publ_contact_author_address
;
Dept. of Physics
Indian Institute of Science
Bangalore 560012
India
;
_publ_contact_author_email     'sumeshnicholas@gmail.com'
_publ_contact_author_fax     '+91 8023602602'
_publ_contact_author_phone     '+91 9480258027'
_publ_section_title
;
Crystal structure of the tripeptide
<i>N</i>-(benzyloxycarbonyl)glycylglycyl-<i>L</i>-norvaline
;
_publ_section_title_footnote     .
loop_
    _publ_author_name
    _publ_author_address
    'Sumesh Nicholas'
;
Dept. of Physics
Indian Institute of Science
Bangalore 560012
India
;
_publ_section_synopsis
;
The structure of a tripeptide containing a norvaline residue is presented.
Norvaline is a non-proteinogenic amino acid. In the title structure it adopts
a <i>g</i>^+^<i>t</i> side-chain conformation.
;
data_I
_audit_creation_method     SHELXL-97
_database_code_depnum_ccdc_archive     'CCDC 1051240'
_chemical_name_systematic
;
<i>N</i>-(Benzyloxycarbonyl)glycylglycyl-<i>L</i>-norvaline
;
_chemical_name_common
;
2-[2-(2-{[(Benzyloxy)carbonyl]amino}acetamido)acetamido]pentanoic acid
;
_chemical_formula_moiety     'C17 H23 N3 O6'
_chemical_formula_sum     'C17 H23 N3 O6'
_chemical_formula_iupac     'C17 H23 N3 O6'
_chemical_formula_weight     365.38
_chemical_melting_point     ?
_symmetry_cell_setting     orthorhombic
_symmetry_space_group_name_H-M     'P 21 21 21'
_symmetry_space_group_name_Hall     'P 2ac 2ab'
loop_
    _symmetry_equiv_pos_as_xyz
    'x, y, z'
    '-x+1/2, -y, z+1/2'
    '-x, y+1/2, -z+1/2'
    'x+1/2, -y+1/2, -z'
_cell_length_a     4.9857(6)
_cell_length_b     19.372(2)
_cell_length_c     19.476(2)
_cell_angle_alpha     90.00
_cell_angle_beta     90.00
_cell_angle_gamma     90.00
_cell_volume     1881.1(4)
_cell_formula_units_Z     4
_cell_measurement_reflns_used     ?
_cell_measurement_theta_min     ?
_cell_measurement_theta_max     ?
_cell_measurement_temperature     293(2)
_exptl_crystal_description     needle-shaped
_exptl_crystal_colour     colourless
_exptl_crystal_size_max     0.6
_exptl_crystal_size_mid     0.1
_exptl_crystal_size_min     0.1
_exptl_crystal_density_diffrn     1.290
_exptl_crystal_density_meas     ?
_exptl_crystal_density_method     'not measured'
_exptl_crystal_F_000     776
_exptl_absorpt_coefficient_mu     0.099
_exptl_absorpt_correction_type     multi-scan
_exptl_absorpt_process_details
;
(SADABS; Bruker, 2001)
;
_exptl_absorpt_correction_T_min     0.6345
_exptl_absorpt_correction_T_max     0.7457
_exptl_special_details     ?
_diffrn_ambient_temperature     293(2)
_diffrn_radiation_type     MoK\a
_diffrn_radiation_wavelength     0.71073
_diffrn_radiation_source     'fine-focus sealed tube'
_diffrn_radiation_monochromator     graphite
_diffrn_measurement_device_type     'Bruker Kappa APEXII CCD'
_diffrn_measurement_method     '\f and \w scans'
_diffrn_detector_area_resol_mean     ?
_diffrn_reflns_number     33216
_diffrn_reflns_av_R_equivalents     0.1556
_diffrn_reflns_av_sigmaI/netI     0.0917
_diffrn_reflns_theta_min     1.48
_diffrn_reflns_theta_max     28.43
_diffrn_reflns_theta_full     28.43
_diffrn_measured_fraction_theta_max     0.995
_diffrn_measured_fraction_theta_full     0.995
_diffrn_reflns_limit_h_min     -5
_diffrn_reflns_limit_h_max     6
_diffrn_reflns_limit_k_min     -25
_diffrn_reflns_limit_k_max     25
_diffrn_reflns_limit_l_min     -23
_diffrn_reflns_limit_l_max     26
_diffrn_standards_number     ?
_diffrn_standards_interval_count     ?
_diffrn_standards_interval_time     ?
_diffrn_standards_decay_%     ?
_refine_special_details
;
Refinement of <i>F</i>^2^ against ALL reflections. The weighted <i>R</i>-factor
<i>wR</i> and goodness of fit <i>S</i> are based on <i>F</i>^2^, conventional
<i>R</i>-factors <i>R</i> are based on <i>F</i>, with <i>F</i> set to zero for
negative <i>F</i>^2^. The threshold expression of <i>F</i>^2^ >
\s(<i>F</i>^2^) is used only for calculating <i>R</i>-factors(gt) <i>etc</i>.
and is not relevant to the choice of reflections for refinement.
<i>R</i>-factors based on <i>F</i>^2^ are statistically about twice as large
as those based on <i>F</i>, and <i>R</i>- factors based on ALL data will be
even larger.
;
_reflns_number_total     2747
_reflns_number_gt     1421
_reflns_threshold_expression     I>2sigma(I)
_refine_ls_structure_factor_coef     Fsqd
_refine_ls_matrix_type     full
_refine_ls_R_factor_all     0.1489
_refine_ls_R_factor_gt     0.0830
_refine_ls_wR_factor_gt     0.2037
_refine_ls_wR_factor_ref     0.2487
_refine_ls_goodness_of_fit_ref     1.047
_refine_ls_restrained_S_all     1.050
_refine_ls_number_reflns     2747
_refine_ls_number_parameters     243
_refine_ls_number_restraints     5
_refine_ls_hydrogen_treatment     mixed
_refine_ls_weighting_scheme     calc
_refine_ls_weighting_details
         'calc w=1/[\s^2^(Fo^2^)+(0.1213P)^2^+0.3601P] where P=(Fo^2^+2Fc^2^)/3'
_atom_sites_solution_hydrogens     geom
_atom_sites_solution_primary     direct
_atom_sites_solution_secondary     difmap
_refine_ls_shift/su_max     0.000
_refine_ls_shift/su_mean     0.000
_refine_diff_density_max     0.319
_refine_diff_density_min     -0.230
_refine_ls_extinction_method     none
_refine_ls_extinction_coef     ?
loop_
    _atom_type_symbol
    _atom_type_description
    _atom_type_scat_dispersion_real
    _atom_type_scat_dispersion_imag
    _atom_type_scat_source
    'C' 'C' 0.0033 0.0000
                         'International Tables Vol C Tables 4.2.6.8 and 6.1.1.4'
    'H' 'H' 0.0000 0.0000
                         'International Tables Vol C Tables 4.2.6.8 and 6.1.1.4'
    'N' 'N' 0.0061 0.0000
                         'International Tables Vol C Tables 4.2.6.8 and 6.1.1.4'
    'O' 'O' 0.0106 0.0000
                         'International Tables Vol C Tables 4.2.6.8 and 6.1.1.4'
_computing_data_collection
;
APEX2 (Bruker, 2007)
;
_computing_cell_refinement
;
SAINT-Plus (Bruker, 2007)
;
_computing_data_reduction
;
SAINT-Plus (Bruker, 2007)
;
_computing_structure_solution
;
SHELXS97 (Sheldrick, 2008)
;
_computing_structure_refinement
;
SHELXL97 (Sheldrick, 2008)
;
_computing_molecular_graphics
;
ORTEP-3 for Windows (Farrugia, 2012) and Mercury (Macrae <i>et al.</i>,
2006)
;
_computing_publication_material
;
SHELXL97 (Sheldrick, 2008)
;
loop_
    _atom_site_type_symbol
    _atom_site_label
    _atom_site_fract_x
    _atom_site_fract_y
    _atom_site_fract_z
    _atom_site_U_iso_or_equiv
    _atom_site_adp_type
    _atom_site_calc_flag
    _atom_site_refinement_flags
    _atom_site_occupancy
    _atom_site_symmetry_multiplicity
    _atom_site_disorder_assembly
    _atom_site_disorder_group
    C C02 1.389(2) 0.5256(5) 0.1660(5) 0.118(3) Uani d . 1 1 . .
    H H02 1.4846 0.4846 0.1698 0.141 Uiso calc R 1 1 . .
    C C3B 0.793(2) -0.1324(4) 0.1074(5) 0.120(3) Uani d U 1 1 . .
    H H3B1 0.7123 -0.1758 0.1212 0.144 Uiso calc R 1 1 . .
    H H3B2 0.6699 -0.1099 0.0759 0.144 Uiso calc R 1 1 . .
    C C06 1.051(3) 0.5922(5) 0.1164(6) 0.161(4) Uani d . 1 1 . .
    H H06 0.9095 0.5983 0.0860 0.194 Uiso calc R 1 1 . .
    C C3C 1.050(3) -0.1472(6) 0.0703(7) 0.177(5) Uani d U 1 1 . .
    H H3C1 1.1610 -0.1754 0.1001 0.212 Uiso calc R 1 1 . .
    H H3C2 1.1434 -0.1037 0.0638 0.212 Uiso calc R 1 1 . .
    C C04 1.327(5) 0.6385(11) 0.2032(8) 0.205(11) Uani d . 1 1 . .
    H H04 1.3823 0.6749 0.2308 0.246 Uiso calc R 1 1 . .
    C C05 1.131(5) 0.6467(6) 0.1615(11) 0.227(10) Uani d . 1 1 . .
    H H05 1.0399 0.6885 0.1605 0.272 Uiso calc R 1 1 . .
    C C03 1.449(4) 0.5791(9) 0.2068(6) 0.170(6) Uani d . 1 1 . .
    H H03 1.5833 0.5736 0.2394 0.204 Uiso calc R 1 1 . .
    C C3D 1.033(5) -0.1837(12) -0.0004(9) 0.326(13) Uani d U 1 1 . .
    H H3D1 1.2106 -0.1923 -0.0174 0.489 Uiso calc R 1 1 . .
    H H3D2 0.9385 -0.1546 -0.0322 0.489 Uiso calc R 1 1 . .
    H H3D3 0.9389 -0.2266 0.0045 0.489 Uiso calc R 1 1 . .
    H H3 1.140(14) -0.013(3) 0.156(3) 0.082(18) Uiso d . 1 1 . .
    H H3A 0.634(15) -0.076(3) 0.184(3) 0.085(18) Uiso d . 1 1 . .
    O O3 1.2086(8) -0.1099(2) 0.2416(2) 0.0781(11) Uani d . 1 1 . .
    O O2 0.5636(8) 0.0281(2) 0.1214(2) 0.0778(11) Uani d . 1 1 . .
    N N3 0.9505(9) -0.0208(2) 0.1555(3) 0.0688(12) Uani d . 1 1 . .
    C C2A 0.9611(10) 0.0969(2) 0.1159(3) 0.0652(13) Uani d . 1 1 . .
    H H2A1 1.0607 0.1104 0.1565 0.078 Uiso calc R 1 1 . .
    H H2A2 1.0892 0.0875 0.0796 0.078 Uiso calc R 1 1 . .
    N N1 0.6659(10) 0.3373(2) 0.1138(2) 0.0674(11) Uani d . 1 1 . .
    H H1 0.5879 0.3575 0.1477 0.081 Uiso calc R 1 1 . .
    C C2' 0.8037(10) 0.0320(3) 0.1312(3) 0.0593(12) Uani d . 1 1 . .
    O O1 0.9811(8) 0.23128(19) 0.1640(2) 0.0730(10) Uani d . 1 1 . .
    O O08 0.9223(10) 0.43006(18) 0.1063(2) 0.0864(13) Uani d . 1 1 . .
    C C1' 0.8092(10) 0.2157(2) 0.1204(3) 0.0586(12) Uani d . 1 1 . .
    O O4 0.8419(9) -0.1744(2) 0.2531(3) 0.1091(18) Uani d . 1 1 . .
    H H4 0.9301 -0.1940 0.2828 0.164 Uiso calc R 1 1 . .
    O O0 0.9319(11) 0.3519(2) 0.0213(2) 0.0946(15) Uani d . 1 1 . .
    C C1A 0.5999(11) 0.2674(2) 0.0977(3) 0.0645(13) Uani d . 1 1 . .
    H H1A1 0.5757 0.2635 0.0484 0.077 Uiso calc R 1 1 . .
    H H1A2 0.4304 0.2560 0.1193 0.077 Uiso calc R 1 1 . .
    N N2 0.7901(9) 0.1528(2) 0.0953(2) 0.0652(11) Uani d . 1 1 . .
    H H2 0.6687 0.1447 0.0650 0.078 Uiso calc R 1 1 . .
    C C3' 0.9838(11) -0.1230(3) 0.2268(3) 0.0727(15) Uani d . 1 1 . .
    C C01 1.1876(17) 0.5311(3) 0.1188(4) 0.092(2) Uani d . 1 1 . .
    C C0' 0.8478(13) 0.3711(3) 0.0767(3) 0.0683(14) Uani d . 1 1 . .
    C C3A 0.8252(14) -0.0865(3) 0.1714(4) 0.0841(17) Uani d U 1 1 . .
    C C07 1.1156(18) 0.4727(3) 0.0718(4) 0.100(2) Uani d . 1 1 . .
    H H07A 1.0404 0.4905 0.0294 0.120 Uiso calc R 1 1 . .
    H H07B 1.2742 0.4460 0.0607 0.120 Uiso calc R 1 1 . .
loop_
    _atom_site_aniso_label
    _atom_site_aniso_U_11
    _atom_site_aniso_U_22
    _atom_site_aniso_U_33
    _atom_site_aniso_U_12
    _atom_site_aniso_U_13
    _atom_site_aniso_U_23
    C02 0.120(6) 0.132(7) 0.101(6) 0.005(6) 0.001(6) 0.002(5)
    C3B 0.131(6) 0.083(4) 0.145(6) -0.026(4) -0.064(5) 0.029(4)
    C06 0.163(9) 0.094(6) 0.228(12) 0.020(7) 0.003(11) 0.006(7)
    C3C 0.150(8) 0.165(9) 0.215(11) 0.058(8) -0.072(7) -0.103(9)
    C04 0.26(2) 0.206(18) 0.151(12) -0.117(19) 0.104(14) -0.084(13)
    C05 0.26(2) 0.080(7) 0.34(3) -0.005(11) 0.09(2) -0.068(11)
    C03 0.191(13) 0.209(14) 0.110(8) -0.065(13) 0.013(8) -0.043(9)
    C3D 0.30(2) 0.42(3) 0.255(19) 0.06(3) -0.050(19) -0.17(2)
    O3 0.062(2) 0.103(3) 0.069(2) 0.005(2) 0.0027(19) 0.023(2)
    O2 0.062(2) 0.078(2) 0.093(3) 0.0043(19) -0.012(2) 0.018(2)
    N3 0.052(2) 0.062(3) 0.092(3) 0.004(2) -0.009(2) 0.017(2)
    C2A 0.059(3) 0.057(3) 0.080(3) 0.004(2) -0.010(3) 0.001(2)
    N1 0.079(3) 0.056(2) 0.067(3) 0.003(2) 0.019(2) -0.0038(19)
    C2' 0.052(3) 0.065(3) 0.061(3) 0.008(2) -0.008(2) -0.004(2)
    O1 0.069(2) 0.071(2) 0.079(2) -0.003(2) -0.016(2) -0.0113(18)
    O08 0.112(3) 0.059(2) 0.088(3) -0.015(2) 0.034(3) -0.0024(18)
    C1' 0.052(2) 0.061(3) 0.063(3) -0.004(2) 0.012(3) 0.001(2)
    O4 0.070(2) 0.108(3) 0.150(5) 0.000(3) -0.012(3) 0.067(3)
    O0 0.120(4) 0.094(3) 0.070(3) -0.017(3) 0.036(3) -0.013(2)
    C1A 0.063(3) 0.059(3) 0.071(3) 0.003(3) 0.006(3) 0.001(2)
    N2 0.066(2) 0.058(2) 0.072(3) 0.006(2) -0.018(2) -0.0061(19)
    C3' 0.053(3) 0.075(3) 0.090(4) 0.004(3) 0.001(3) 0.025(3)
    C01 0.111(5) 0.060(3) 0.105(5) -0.012(4) 0.042(5) 0.008(3)
    C0' 0.081(3) 0.057(3) 0.067(3) -0.005(3) 0.011(3) 0.005(2)
    C3A 0.067(3) 0.074(4) 0.111(5) -0.005(3) -0.021(4) 0.032(3)
    C07 0.126(6) 0.083(4) 0.090(4) -0.039(4) 0.032(4) -0.004(3)
_geom_special_details
;
All e.s.d.'s (except the e.s.d. in the dihedral angle between two l.s. planes)
are estimated using the full covariance matrix. The cell e.s.d.'s are taken
into account individually in the estimation of e.s.d.'s in distances, angles
and torsion angles; correlations between e.s.d.'s in cell parameters are only
used when they are defined by crystal symmetry. An approximate (isotropic)
treatment of cell e.s.d.'s is used for estimating e.s.d.'s involving l.s.
planes.
;
loop_
    _geom_bond_atom_site_label_1
    _geom_bond_atom_site_label_2
    _geom_bond_site_symmetry_2
    _geom_bond_distance
    _geom_bond_publ_flag
    C02 C03 . 1.341(15) ?
    C02 C01 . 1.364(12) ?
    C02 H02 . 0.9300 ?
    C3B C3C . 1.501(16) ?
    C3B C3A . 1.540(11) ?
    C3B H3B1 . 0.9700 ?
    C3B H3B2 . 0.9700 ?
    C06 C01 . 1.365(12) ?
    C06 C05 . 1.428(19) ?
    C06 H06 . 0.9300 ?
    C3C C3D . 1.551(17) ?
    C3C H3C1 . 0.9700 ?
    C3C H3C2 . 0.9700 ?
    C04 C05 . 1.28(3) ?
    C04 C03 . 1.30(2) ?
    C04 H04 . 0.9300 ?
    C05 H05 . 0.9300 ?
    C03 H03 . 0.9300 ?
    C3D H3D1 . 0.9600 ?
    C3D H3D2 . 0.9600 ?
    C3D H3D3 . 0.9600 ?
    O3 C3' . 1.185(7) ?
    O2 C2' . 1.214(6) ?
    N3 C2' . 1.343(7) ?
    N3 C3A . 1.452(8) ?
    N3 H3 . 0.96(7) ?
    C2A N2 . 1.435(6) ?
    C2A C2' . 1.511(7) ?
    C2A H2A1 . 0.9700 ?
    C2A H2A2 . 0.9700 ?
    N1 C0' . 1.333(7) ?
    N1 C1A . 1.427(6) ?
    N1 H1 . 0.8600 ?
    O1 C1' . 1.244(6) ?
    O08 C0' . 1.331(6) ?
    O08 C07 . 1.436(7) ?
    C1' N2 . 1.317(6) ?
    C1' C1A . 1.513(7) ?
    O4 C3' . 1.324(7) ?
    O4 H4 . 0.8200 ?
    O0 C0' . 1.216(6) ?
    C1A H1A1 . 0.9700 ?
    C1A H1A2 . 0.9700 ?
    N2 H2 . 0.8600 ?
    C3' C3A . 1.513(8) ?
    C01 C07 . 1.499(9) ?
    C3A H3A . 1.01(7) ?
    C07 H07A . 0.9700 ?
    C07 H07B . 0.9700 ?
loop_
    _geom_angle_atom_site_label_1
    _geom_angle_atom_site_label_2
    _geom_angle_atom_site_label_3
    _geom_angle_site_symmetry_1
    _geom_angle_site_symmetry_3
    _geom_angle
    _geom_angle_publ_flag
    C03 C02 C01 . . 120.1(11) ?
    C03 C02 H02 . . 119.9 ?
    C01 C02 H02 . . 119.9 ?
    C3C C3B C3A . . 114.2(7) ?
    C3C C3B H3B1 . . 108.7 ?
    C3A C3B H3B1 . . 108.7 ?
    C3C C3B H3B2 . . 108.7 ?
    C3A C3B H3B2 . . 108.7 ?
    H3B1 C3B H3B2 . . 107.6 ?
    C01 C06 C05 . . 118.7(14) ?
    C01 C06 H06 . . 120.6 ?
    C05 C06 H06 . . 120.6 ?
    C3B C3C C3D . . 117.8(13) ?
    C3B C3C H3C1 . . 107.8 ?
    C3D C3C H3C1 . . 107.8 ?
    C3B C3C H3C2 . . 107.8 ?
    C3D C3C H3C2 . . 107.8 ?
    H3C1 C3C H3C2 . . 107.2 ?
    C05 C04 C03 . . 120.0(17) ?
    C05 C04 H04 . . 120.0 ?
    C03 C04 H04 . . 120.0 ?
    C04 C05 C06 . . 120.7(17) ?
    C04 C05 H05 . . 119.6 ?
    C06 C05 H05 . . 119.6 ?
    C04 C03 C02 . . 123.2(16) ?
    C04 C03 H03 . . 118.4 ?
    C02 C03 H03 . . 118.4 ?
    C3C C3D H3D1 . . 109.5 ?
    C3C C3D H3D2 . . 109.5 ?
    H3D1 C3D H3D2 . . 109.5 ?
    C3C C3D H3D3 . . 109.5 ?
    H3D1 C3D H3D3 . . 109.5 ?
    H3D2 C3D H3D3 . . 109.5 ?
    C2' N3 C3A . . 120.6(4) ?
    C2' N3 H3 . . 115(4) ?
    C3A N3 H3 . . 124(4) ?
    N2 C2A C2' . . 112.0(4) ?
    N2 C2A H2A1 . . 109.2 ?
    C2' C2A H2A1 . . 109.2 ?
    N2 C2A H2A2 . . 109.2 ?
    C2' C2A H2A2 . . 109.2 ?
    H2A1 C2A H2A2 . . 107.9 ?
    C0' N1 C1A . . 120.3(4) ?
    C0' N1 H1 . . 119.9 ?
    C1A N1 H1 . . 119.9 ?
    O2 C2' N3 . . 123.0(5) ?
    O2 C2' C2A . . 122.2(5) ?
    N3 C2' C2A . . 114.8(4) ?
    C0' O08 C07 . . 118.6(5) ?
    O1 C1' N2 . . 121.8(5) ?
    O1 C1' C1A . . 121.0(4) ?
    N2 C1' C1A . . 117.1(5) ?
    C3' O4 H4 . . 109.5 ?
    N1 C1A C1' . . 113.8(4) ?
    N1 C1A H1A1 . . 108.8 ?
    C1' C1A H1A1 . . 108.8 ?
    N1 C1A H1A2 . . 108.8 ?
    C1' C1A H1A2 . . 108.8 ?
    H1A1 C1A H1A2 . . 107.7 ?
    C1' N2 C2A . . 123.5(4) ?
    C1' N2 H2 . . 118.2 ?
    C2A N2 H2 . . 118.2 ?
    O3 C3' O4 . . 125.0(5) ?
    O3 C3' C3A . . 124.5(5) ?
    O4 C3' C3A . . 110.3(5) ?
    C02 C01 C06 . . 117.2(8) ?
    C02 C01 C07 . . 121.8(8) ?
    C06 C01 C07 . . 121.0(9) ?
    O0 C0' N1 . . 124.4(5) ?
    O0 C0' O08 . . 123.4(5) ?
    N1 C0' O08 . . 112.2(5) ?
    N3 C3A C3' . . 109.7(5) ?
    N3 C3A C3B . . 112.2(6) ?
    C3' C3A C3B . . 111.3(6) ?
    N3 C3A H3A . . 107(4) ?
    C3' C3A H3A . . 114(4) ?
    C3B C3A H3A . . 102(4) ?
    O08 C07 C01 . . 108.0(5) ?
    O08 C07 H07A . . 110.1 ?
    C01 C07 H07A . . 110.1 ?
    O08 C07 H07B . . 110.1 ?
    C01 C07 H07B . . 110.1 ?
    H07A C07 H07B . . 108.4 ?
loop_
    _geom_torsion_atom_site_label_1
    _geom_torsion_atom_site_label_2
    _geom_torsion_atom_site_label_3
    _geom_torsion_atom_site_label_4
    _geom_torsion_site_symmetry_1
    _geom_torsion_site_symmetry_2
    _geom_torsion_site_symmetry_3
    _geom_torsion_site_symmetry_4
    _geom_torsion
    _geom_torsion_publ_flag
    C3A C3B C3C C3D . . . . -171.1(13) ?
    C03 C04 C05 C06 . . . . -3(3) ?
    C01 C06 C05 C04 . . . . 0(3) ?
    C05 C04 C03 C02 . . . . 4(3) ?
    C01 C02 C03 C04 . . . . -2(2) ?
    C3A N3 C2' O2 . . . . 0.0(9) ?
    C3A N3 C2' C2A . . . . -179.2(5) ?
    N2 C2A C2' O2 . . . . 5.3(7) ?
    N2 C2A C2' N3 . . . . -175.5(5) ?
    C0' N1 C1A C1' . . . . 76.2(7) ?
    O1 C1' C1A N1 . . . . 17.7(7) ?
    N2 C1' C1A N1 . . . . -166.6(4) ?
    O1 C1' N2 C2A . . . . 0.5(8) ?
    C1A C1' N2 C2A . . . . -175.2(4) ?
    C2' C2A N2 C1' . . . . 133.1(5) ?
    C03 C02 C01 C06 . . . . -1.0(14) ?
    C03 C02 C01 C07 . . . . 179.6(9) ?
    C05 C06 C01 C02 . . . . 1.7(16) ?
    C05 C06 C01 C07 . . . . -178.9(11) ?
    C1A N1 C0' O0 . . . . 14.0(9) ?
    C1A N1 C0' O08 . . . . -167.9(5) ?
    C07 O08 C0' O0 . . . . -1.1(10) ?
    C07 O08 C0' N1 . . . . -179.3(6) ?
    C2' N3 C3A C3' . . . . -152.6(6) ?
    C2' N3 C3A C3B . . . . 83.1(8) ?
    O3 C3' C3A N3 . . . . -18.6(10) ?
    O4 C3' C3A N3 . . . . 165.6(6) ?
    O3 C3' C3A C3B . . . . 106.2(8) ?
    O4 C3' C3A C3B . . . . -69.7(8) ?
    C3C C3B C3A N3 . . . . 57.1(9) ?
    C3C C3B C3A C3' . . . . -66.3(9) ?
    C0' O08 C07 C01 . . . . -173.7(6) ?
    C02 C01 C07 O08 . . . . 87.8(9) ?
    C06 C01 C07 O08 . . . . -91.5(9) ?
loop_
    _geom_hbond_atom_site_label_D
    _geom_hbond_atom_site_label_H
    _geom_hbond_atom_site_label_A
    _geom_hbond_site_symmetry_A
    _geom_hbond_distance_DH
    _geom_hbond_distance_HA
    _geom_hbond_distance_DA
    _geom_hbond_angle_DHA
    N1 H1 O3 3_755 0.86 2.47 3.061(6) 127.0
    N2 H2 O0 4_455 0.86 2.06 2.891(6) 163.8
    N3 H3 O2 1_655 0.96(7) 2.36(7) 3.268(6) 159(5)
    O4 H4 O1 3_745 0.82 1.83 2.593(5) 153.2
_iucr_refine_instructions_details
;
TITL zggnva1 in P2(1)2(1)2(1)
CELL  0.71073   4.9857  19.3720  19.4761   90.000   90.000   90.000
ZERR     4.00   0.0006   0.0022   0.0024    0.000    0.000    0.000
LATT  -1
SYMM  1/2 - X, - Y, 1/2 + Z
SYMM  - X, 1/2 + Y, 1/2 - Z
SYMM  1/2 + X, 1/2 - Y, - Z
SFAC  C    H    N    O
UNIT  68   92   12   24
MERG   4
BOND $H
EQIV $1 2-x, 1/2+y, 1/2-z
EQIV $2 -1/2+x, 1/2-y, -z
EQIV $3 1+x,y,z
EQIV $4 2-x, -1/2+y, 1/2-z
HTAB N1 O3_$1
HTAB N2 O0_$2
HTAB N3 O2_$3
HTAB O4 O1_$4
DELU C3A C3B C3C C3D
acta
wpdb -2
htab
conf
FMAP   2
PLAN   20
BOND
L.S.  50
WGHT    0.121300    0.360100
FVAR       0.16973
C02   1    1.388733    0.525567    0.165952    11.00000    0.11980    0.13219 =
         0.10083    0.00211    0.00066    0.00543
AFIX  43
H02   2    1.484583    0.484561    0.169763    11.00000   -1.20000
AFIX   0
C3B   1    0.792682   -0.132365    0.107428    11.00000    0.13149    0.08262 =
         0.14491    0.02907   -0.06421   -0.02605
AFIX  23
H3B1  2    0.712285   -0.175817    0.121175    11.00000   -1.20000
H3B2  2    0.669870   -0.109931    0.075898    11.00000   -1.20000
AFIX   0
C06   1    1.051481    0.592249    0.116421    11.00000    0.16317    0.09355 =
         0.22756    0.00559    0.00264    0.02034
AFIX  43
H06   2    0.909501    0.598309    0.086043    11.00000   -1.20000
AFIX   0
C3C   1    1.050272   -0.147170    0.070302    11.00000    0.15005    0.16504 =
         0.21472   -0.10283   -0.07163    0.05845
AFIX  23
H3C1  2    1.161039   -0.175393    0.100108    11.00000   -1.20000
H3C2  2    1.143383   -0.103694    0.063794    11.00000   -1.20000
AFIX   0
C04   1    1.326918    0.638492    0.203158    11.00000    0.25651    0.20621 =
         0.15125   -0.08443    0.10425   -0.11651
AFIX  43
H04   2    1.382315    0.674928    0.230827    11.00000   -1.20000
AFIX   0
C05   1    1.131230    0.646678    0.161465    11.00000    0.25581    0.07995 =
         0.34397   -0.06778    0.09356   -0.00539
AFIX  43
H05   2    1.039911    0.688527    0.160476    11.00000   -1.20000
AFIX   0
C03   1    1.448503    0.579123    0.206838    11.00000    0.19064    0.20933 =
         0.10971   -0.04312    0.01274   -0.06469
AFIX  43
H03   2    1.583289    0.573583    0.239384    11.00000   -1.20000
AFIX   0
C3D   1    1.032916   -0.183669   -0.000443    11.00000    0.30317    0.42050 =
         0.25476   -0.16646   -0.04998    0.05731
AFIX  33
H3D1  2    1.210591   -0.192336   -0.017372    11.00000   -1.50000
H3D2  2    0.938507   -0.154631   -0.032244    11.00000   -1.50000
H3D3  2    0.938908   -0.226631    0.004501    11.00000   -1.50000
AFIX   0
H3    2    1.140491   -0.013146    0.156148    11.00000    0.08204
H3A   2    0.633907   -0.076361    0.184336    11.00000    0.08544
MOLE    1
O3    4    1.208613   -0.109913    0.241563    11.00000    0.06240    0.10274 =
         0.06910    0.02337    0.00269    0.00528
O2    4    0.563640    0.028115    0.121422    11.00000    0.06204    0.07801 =
         0.09347    0.01775   -0.01161    0.00426
N3    3    0.950467   -0.020773    0.155473    11.00000    0.05167    0.06228 =
         0.09233    0.01665   -0.00927    0.00409
C2A   1    0.961052    0.096876    0.115925    11.00000    0.05916    0.05658 =
         0.07990    0.00079   -0.01002    0.00441
AFIX  23
H2A1  2    1.060714    0.110356    0.156544    11.00000   -1.20000
H2A2  2    1.089180    0.087467    0.079634    11.00000   -1.20000
AFIX   0
N1    3    0.665858    0.337260    0.113847    11.00000    0.07895    0.05642 =
         0.06670   -0.00380    0.01945    0.00337
AFIX  43
H1    2    0.587933    0.357544    0.147682    11.00000   -1.20000
AFIX   0
C2'   1    0.803726    0.032009    0.131208    11.00000    0.05218    0.06476 =
         0.06086   -0.00379   -0.00842    0.00828
O1    4    0.981100    0.231277    0.164021    11.00000    0.06929    0.07098 =
         0.07861   -0.01127   -0.01600   -0.00346
O08   4    0.922306    0.430059    0.106288    11.00000    0.11227    0.05883 =
         0.08800   -0.00239    0.03381   -0.01498
C1'   1    0.809217    0.215732    0.120375    11.00000    0.05153    0.06114 =
         0.06315    0.00142    0.01180   -0.00355
O4    4    0.841887   -0.174412    0.253067    11.00000    0.06967    0.10754 =
         0.15000    0.06712   -0.01232   -0.00018
AFIX  83
H4    2    0.930132   -0.193976    0.282793    11.00000   -1.50000
AFIX   0
O0    4    0.931940    0.351914    0.021344    11.00000    0.12038    0.09380 =
         0.06961   -0.01342    0.03641   -0.01693
C1A   1    0.599851    0.267446    0.097665    11.00000    0.06284    0.05929 =
         0.07132    0.00118    0.00606    0.00266
AFIX  23
H1A1  2    0.575735    0.263475    0.048403    11.00000   -1.20000
H1A2  2    0.430385    0.255967    0.119302    11.00000   -1.20000
AFIX   0
N2    3    0.790126    0.152752    0.095328    11.00000    0.06647    0.05752 =
         0.07157   -0.00614   -0.01848    0.00621
AFIX  43
H2    2    0.668702    0.144696    0.065006    11.00000   -1.20000
AFIX   0
C3'   1    0.983786   -0.123014    0.226835    11.00000    0.05309    0.07457 =
         0.09038    0.02487    0.00130    0.00436
C01   1    1.187650    0.531143    0.118804    11.00000    0.11095    0.06029 =
         0.10512    0.00793    0.04158   -0.01150
C0'   1    0.847757    0.371144    0.076735    11.00000    0.08083    0.05680 =
         0.06731    0.00535    0.01110   -0.00464
C3A   1    0.825167   -0.086509    0.171450    11.00000    0.06709    0.07450 =
         0.11079    0.03190   -0.02086   -0.00479
C07   1    1.115569    0.472717    0.071808    11.00000    0.12609    0.08312 =
         0.09006   -0.00355    0.03195   -0.03859
AFIX  23
H07A  2    1.040427    0.490531    0.029422    11.00000   -1.20000
H07B  2    1.274234    0.445959    0.060744    11.00000   -1.20000
HKLF 4
REM  zggnva1 in P2(1)2(1)2(1)
REM R1 =  0.0830 for   1421 Fo > 4sig(Fo)  and  0.1489 for all   2747 data
REM    243 parameters refined using      5 restraints
END
WGHT      0.1427      0.2746
REM Highest difference peak  0.319,  deepest hole -0.230,  1-sigma level  0.066
Q1    1   0.8789 -0.1134  0.0296  11.00000  0.05    0.32
Q2    1   1.1149 -0.0997  0.0284  11.00000  0.05    0.29
Q3    1   0.6858  0.0844  0.1207  11.00000  0.05    0.25
Q4    1   0.8434  0.0429  0.1230  11.00000  0.05    0.24
Q5    1   0.6024  0.1023  0.1158  11.00000  0.05    0.24
Q6    1   0.8512  0.4829  0.1005  11.00000  0.05    0.23
Q7    1   0.6681 -0.0204  0.1224  11.00000  0.05    0.22
Q8    1   1.0201  0.5597  0.1337  11.00000  0.05    0.21
Q9    1   1.1475 -0.1762  0.2407  11.00000  0.05    0.20
Q10   1   0.7996  0.2665  0.1155  11.00000  0.05    0.20
Q11   1   0.7234  0.2433  0.1145  11.00000  0.05    0.20
Q12   1   0.9223  0.5164  0.1032  11.00000  0.05    0.20
Q13   1   1.0725 -0.1611  0.0769  11.00000  0.05    0.19
Q14   1   0.9151  0.6019  0.1037  11.00000  0.05    0.19
Q15   1   0.6987  0.4135  0.1069  11.00000  0.05    0.19
Q16   1   0.9768 -0.0043  0.1075  11.00000  0.05    0.19
Q17   1   1.3156 -0.1579  0.2428  11.00000  0.05    0.19
Q18   1   0.9272  0.3387  0.1065  11.00000  0.05    0.19
Q19   1   1.0052  0.3951  0.1023  11.00000  0.05    0.18
Q20   1   0.7134  0.1569  0.1101  11.00000  0.05    0.18
;
