# Supplementary material for: Crystal structure of the tripeptide N-(benzyl­oxycarbon­yl)glycylglycyl-l-norvaline
Source: Acta Crystallogr E Crystallogr Commun. 2015 Feb 28;71(Pt 3):o216–7. doi: 10.1107/S205698901500393X (PMC4350747; doi:10.1107/S205698901500393X)
Supplement: Supplementary file 2 [file e-71-0o216-Isup2.hkl]

#
# h,k,l, Fc-squared, Fo-squared, sigma(Fo-squared) and status flag
#
data_I
_shelx_title ' zggnva1 in P2(1)2(1)2(1)'
_shelx_refln_list_code          4
_shelx_F_calc_maximum      167.73
_exptl_crystal_F_000       776.00
_reflns_d_resolution_high  0.7465
 
loop_
 _symmetry_equiv_pos_as_xyz
 'x, y, z'
 '-x+1/2, -y, z+1/2'
 '-x, y+1/2, -z+1/2'
 'x+1/2, -y+1/2, -z'
 
_cell_length_a     4.9857
_cell_length_b    19.3720
_cell_length_c    19.4761
_cell_angle_alpha  90.000
_cell_angle_beta   90.000
_cell_angle_gamma  90.000
 
_shelx_F_squared_multiplier     1.000
 
loop_
 _refln_index_h
 _refln_index_k
 _refln_index_l
 _refln_F_squared_calc
 _refln_F_squared_meas
 _refln_F_squared_sigma
 _refln_observed_status
   2   0   0      875.31      714.85     44.21 o
   4   0   0        5.32       -1.85      3.39 o
   6   0   0       13.51       21.49      7.02 o
   1   1   0     9180.96     8200.77    690.47 o
   2   1   0       19.70       25.46      2.23 o
   3   1   0      130.68      136.66      6.52 o
   4   1   0        0.45        0.03      2.39 o
   5   1   0       25.82       24.29      4.07 o
   6   1   0       17.55       22.58      4.46 o
   0   2   0     2097.94     2321.98    337.07 o
   1   2   0     7721.62     7533.64    547.61 o
   2   2   0      169.08      188.69      8.41 o
   3   2   0       30.73       23.92      2.42 o
   4   2   0        0.01       -1.94      2.33 o
   5   2   0        0.06        1.63      3.28 o
   6   2   0        4.68        4.86      4.85 o
   1   3   0      523.43      519.05     31.46 o
   2   3   0      297.08      278.25     11.61 o
   3   3   0      668.65      588.77     23.79 o
   4   3   0        3.57        1.24      2.45 o
   5   3   0       10.50        5.68      3.48 o
   6   3   0        0.51        9.00      4.12 o
   0   4   0     9470.71     9069.28    752.36 o
   1   4   0     1351.39     1338.37     70.83 o
   2   4   0     1027.16      954.91     36.76 o
   3   4   0       14.68       11.08      2.12 o
   4   4   0        5.63        5.80      2.77 o
   5   4   0        0.15        2.94      3.41 o
   6   4   0        7.24        4.97      4.02 o
   1   5   0     2840.00     2643.18    131.67 o
   2   5   0      155.15      148.17      8.60 o
   3   5   0        4.61       -0.45      1.76 o
   4   5   0      141.01      141.73      8.41 o
   5   5   0        0.98        7.61      3.58 o
   6   5   0        0.32        3.83      4.05 o
   0   6   0     1758.74     1573.62    131.45 o
   1   6   0       12.51       13.70      2.77 o
   2   6   0      599.66      566.89     22.04 o
   3   6   0      234.04      251.75     10.95 o
   4   6   0       19.97       23.88      3.62 o
   5   6   0       75.26       73.20      6.35 o
   6   6   0        0.04       -1.29      4.35 o
   1   7   0      137.23      122.56      6.98 o
   2   7   0      772.96      645.70     24.86 o
   3   7   0        2.66        0.88      2.20 o
   4   7   0       53.17       49.86      4.70 o
   5   7   0       18.35       26.97      4.36 o
   6   7   0        2.24       -0.54      5.48 o
   0   8   0     2904.95     2526.71    166.53 o
   1   8   0     4534.17     4158.51    195.63 o
   2   8   0       87.08       88.29      4.30 o
   3   8   0      560.91      600.82     25.82 o
   4   8   0       41.87       28.96      5.11 o
   5   8   0       31.50       24.73      5.06 o
   6   8   0        0.13       -4.49      4.49 o
   1   9   0      113.52       88.69      6.33 o
   2   9   0       34.54       45.72      2.92 o
   3   9   0      146.14      145.53      7.49 o
   4   9   0      235.84      248.50     16.83 o
   5   9   0       15.86        8.26      4.81 o
   6   9   0        0.71       -5.30      5.30 o
   0  10   0     1143.70      965.55     63.93 o
   1  10   0       53.31       60.67      4.04 o
   2  10   0       25.67       33.27      2.90 o
   3  10   0       22.89       19.88      3.45 o
   4  10   0       14.24       20.55      4.52 o
   5  10   0        5.28        3.34      4.42 o
   6  10   0        0.27        2.10      5.56 o
   1  11   0       47.40       63.92      4.35 o
   2  11   0       24.41       25.07      3.42 o
   3  11   0      143.45      111.86      7.24 o
   4  11   0      268.46      332.70     17.22 o
   5  11   0        1.89       -2.02      4.56 o
   6  11   0        0.20        6.71      7.72 o
   0  12   0       10.59       15.80      5.16 o
   1  12   0      247.87      288.68     14.48 o
   2  12   0       77.89       86.50      5.46 o
   3  12   0        4.37        2.08      3.63 o
   4  12   0        0.70        0.18      4.34 o
   5  12   0        0.84       -2.73      5.93 o
   1  13   0       23.05       20.06      4.31 o
   2  13   0      413.89      423.27     20.70 o
   3  13   0      149.64      160.81     10.64 o
   4  13   0        0.17        2.34      4.00 o
   5  13   0        0.12        0.69      5.48 o
   0  14   0        0.91        4.81      5.49 o
   1  14   0      151.87      162.44     10.16 o
   2  14   0        1.02       -2.50      4.35 o
   3  14   0       14.89       13.56      4.18 o
   4  14   0        0.02        0.36      4.45 o
   5  14   0        7.93       13.94      6.16 o
   1  15   0      128.97      122.55      8.46 o
   2  15   0        0.18        2.80      4.96 o
   3  15   0       53.62       46.81      5.97 o
   4  15   0        1.54        1.71      4.87 o
   5  15   0        1.26       -1.60      6.81 o
   0  16   0      748.30      820.14     71.96 o
   1  16   0      351.15      346.12     21.36 o
   2  16   0        5.46        6.72      7.32 o
   3  16   0        8.93       10.92      4.30 o
   4  16   0        0.78        5.68      4.66 o
   5  16   0        1.54       10.56      6.20 o
   1  17   0      343.40      395.73     28.59 o
   2  17   0        0.58        6.52      6.49 o
   3  17   0        2.83       10.78      7.73 o
   4  17   0        0.09        1.21      5.57 o
   5  17   0        0.04       -3.72     12.84 o
   0  18   0       89.42       80.53     11.78 o
   1  18   0       97.91       93.33      9.92 o
   2  18   0        2.57        0.49      6.05 o
   3  18   0        9.62        4.54      5.50 o
   4  18   0        0.42        4.55      6.11 o
   1  19   0       17.87       29.28      7.48 o
   2  19   0        8.23        6.03      6.68 o
   3  19   0        0.11        7.48      5.44 o
   4  19   0        2.53        9.22      6.85 o
   0  20   0      105.44      105.63     14.86 o
   1  20   0       13.38       11.89      6.43 o
   2  20   0        3.34        7.86      7.72 o
   3  20   0       20.41       25.46     11.07 o
   4  20   0        0.42        0.56      7.45 o
   1  21   0        0.28       -1.73      6.31 o
   2  21   0        2.34        6.32      7.33 o
   3  21   0        0.16        0.94      6.62 o
   0  22   0        7.08       24.12     10.09 o
   1  22   0       13.28       21.14      7.64 o
   2  22   0        0.46       -1.11      8.29 o
   3  22   0        3.14        3.87      7.16 o
   1  23   0        0.37        0.86      9.92 o
   2  23   0        0.00       -9.85      9.85 o
   3  23   0        0.01       -7.02     13.54 o
   0  24   0        5.30       48.95     21.18 o
   1  24   0        0.89       14.43     11.71 o
   2  24   0        6.65       21.63     12.18 o
   1  25   0        1.86       23.17     12.86 o
   1   0   1    11382.80    11166.55   1144.03 o
   2   0   1       90.05      115.70      5.73 o
   3   0   1      136.43      128.88      6.44 o
   4   0   1       29.43       20.71      2.99 o
   5   0   1      218.35      183.31     11.58 o
   6   0   1       18.89       24.15      4.63 o
   0   1   1     3161.21     2116.31    215.15 o
   1   1   1     3882.32     3600.52    213.90 o
   2   1   1       74.15       72.40      2.82 o
   3   1   1       24.11       18.35      1.94 o
   4   1   1       39.26       36.26      2.61 o
   5   1   1       42.05       39.61      5.81 o
   6   1   1        6.65       10.61      2.89 o
   0   2   1     1345.78     1273.09    128.48 o
   1   2   1     1702.10     1482.66     68.39 o
   2   2   1      426.98      475.55     14.14 o
   3   2   1      232.52      216.27      6.63 o
   4   2   1        7.19        6.56      1.86 o
   5   2   1       10.78       10.83      3.04 o
   6   2   1        6.04        9.51      2.85 o
   0   3   1      313.01      501.57     42.29 o
   1   3   1     2511.95     2334.30     92.29 o
   2   3   1      726.08      585.78     16.50 o
   3   3   1       48.43       51.89      2.30 o
   4   3   1        2.10        0.64      1.79 o
   5   3   1        5.24        6.96      2.48 o
   6   3   1        0.71        0.11      2.68 o
   0   4   1      743.86      722.34     46.84 o
   1   4   1     1298.81     1182.32     42.63 o
   2   4   1      546.04      500.16     14.01 o
   3   4   1       47.71       50.32      2.42 o
   4   4   1       45.29       34.89      2.64 o
   5   4   1        0.14       -0.24      2.33 o
   6   4   1        0.56        0.59      2.74 o
   0   5   1     1043.91      961.60     62.52 o
   1   5   1      463.80      429.44     15.51 o
   2   5   1     1142.96     1069.30     30.20 o
   3   5   1      140.30      147.90      4.91 o
   4   5   1       67.44       68.58      3.67 o
   5   5   1        2.59        0.00      2.48 o
   6   5   1        2.59        4.31      2.89 o
   0   6   1     2544.24     2360.77    152.46 o
   1   6   1      930.18      875.06     29.47 o
   2   6   1      165.93      172.24      5.14 o
   3   6   1       37.89       39.12      2.12 o
   4   6   1       49.67       66.43      3.66 o
   5   6   1        9.27       15.22      2.78 o
   6   6   1        6.49        7.32      3.29 o
   0   7   1       66.17       82.50      5.74 o
   1   7   1      196.04      218.55      8.00 o
   2   7   1      244.16      265.63      7.89 o
   3   7   1       24.19       20.96      1.87 o
   4   7   1        6.22        5.51      2.17 o
   5   7   1        2.13        1.93      2.60 o
   6   7   1        0.31        7.58      3.34 o
   0   8   1        2.42        4.26      2.86 o
   1   8   1      168.05      181.56      6.77 o
   2   8   1      764.43      594.24     16.99 o
   3   8   1       89.59      100.90      4.07 o
   4   8   1        9.35        6.13      2.37 o
   5   8   1       16.70       16.88      3.27 o
   6   8   1        1.93        0.83      3.40 o
   0   9   1      793.27      953.92     50.43 o
   1   9   1     1439.66     1465.46     49.05 o
   2   9   1       45.54       38.14      2.10 o
   3   9   1       51.07       48.75      2.86 o
   4   9   1      132.19      153.94      6.79 o
   5   9   1       11.51        7.58      3.13 o
   6   9   1        0.79        5.44      3.84 o
   0  10   1      619.71      575.80     30.81 o
   1  10   1       90.46      120.46      4.77 o
   2  10   1       62.38       76.09      3.00 o
   3  10   1        5.09        6.03      2.19 o
   4  10   1        7.53       15.40      3.06 o
   5  10   1        0.89       -1.29      3.07 o
   6  10   1        1.80        1.09      4.20 o
   0  11   1      373.03      428.26     23.12 o
   1  11   1       60.68       64.20      3.22 o
   2  11   1        4.52        2.90      1.55 o
   3  11   1       47.10       49.47      3.43 o
   4  11   1        0.47       -0.77      2.91 o
   5  11   1        5.93        6.10      3.36 o
   6  11   1        1.04       12.68      5.80 o
   0  12   1       51.01       52.53      4.82 o
   1  12   1       53.31       60.59      3.38 o
   2  12   1       31.70       37.40      2.96 o
   3  12   1      118.30      131.91      6.14 o
   4  12   1       35.07       53.88      4.02 o
   5  12   1        5.56        4.69      3.58 o
   0  13   1       11.86       22.48      3.66 o
   1  13   1       34.92       35.93      2.96 o
   2  13   1       64.22       77.65      3.77 o
   3  13   1       38.16       39.26      4.20 o
   4  13   1        4.71        4.39      3.05 o
   5  13   1        5.56        6.30      3.77 o
   0  14   1      127.05      121.90     10.54 o
   1  14   1        8.12       12.10      3.10 o
   2  14   1      136.06      161.74      6.77 o
   3  14   1        8.82       11.57      2.89 o
   4  14   1       26.43       33.40      4.34 o
   5  14   1        2.62        0.12      4.11 o
   0  15   1       84.69       98.95      8.40 o
   1  15   1      158.54      144.57      7.06 o
   2  15   1      134.69      132.81      7.51 o
   3  15   1        1.43        1.44      2.73 o
   4  15   1        2.44       -1.28      3.19 o
   5  15   1        0.49       -3.97      3.97 o
   0  16   1        2.08       16.42      5.01 o
   1  16   1        3.83        3.09      3.01 o
   2  16   1       85.77      118.97     10.33 o
   3  16   1        6.12        9.68      3.20 o
   4  16   1        2.94        6.73      3.48 o
   5  16   1        3.63       -3.62      4.09 o
   0  17   1       43.23       38.19      8.38 o
   1  17   1       72.20       93.35      6.07 o
   2  17   1       20.18       18.47      4.08 o
   3  17   1        8.33       12.35      3.67 o
   4  17   1       15.70       14.58      4.18 o
   5  17   1        4.41        4.13      9.62 o
   0  18   1      206.17      232.04     16.38 o
   1  18   1       45.87       45.20      4.61 o
   2  18   1        3.48        7.62      4.04 o
   3  18   1        6.61       10.56      3.79 o
   4  18   1        0.57       11.12      4.37 o
   0  19   1       10.92       -5.25      5.25 o
   1  19   1        4.98        1.37      5.12 o
   2  19   1        0.10       -3.84      4.29 o
   3  19   1        7.19       12.99      3.96 o
   4  19   1        2.22        0.46      4.40 o
   0  20   1       26.97       27.56      6.49 o
   1  20   1        8.15        6.55      4.43 o
   2  20   1        5.57       11.90      4.95 o
   3  20   1        0.44        4.01      4.13 o
   4  20   1        1.45        3.89      6.71 o
   0  21   1        0.14        6.54      6.14 o
   1  21   1        9.76       14.69      4.82 o
   2  21   1        2.63        4.83      5.52 o
   3  21   1        3.56        3.80      4.51 o
   0  22   1        3.72        7.52      6.46 o
   1  22   1        0.47        3.10      4.91 o
   2  22   1        1.56        2.76      6.59 o
   3  22   1        0.57        3.67      4.85 o
   0  23   1        1.34        4.10      7.76 o
   1  23   1        2.51        2.24      6.20 o
   2  23   1        2.27        4.95      7.94 o
   3  23   1        0.62       -5.95      5.95 o
   0  24   1        0.01        1.67     10.71 o
   1  24   1        0.84       -1.86      7.04 o
   2  24   1        2.03       13.59      9.62 o
   0  25   1        3.95       32.71     14.59 o
   1  25   1        4.59       19.94      7.99 o
   1   0   2     9079.89     8502.27    867.07 o
   2   0   2      181.36      201.58      9.29 o
   3   0   2      192.05      197.10     11.47 o
   4   0   2       59.23       51.21      4.57 o
   5   0   2       29.03       36.86      4.55 o
   6   0   2        7.08        8.96      4.06 o
   0   1   2        2.30        8.10      4.36 o
   1   1   2      674.30      626.02     32.67 o
   2   1   2      789.68      695.10     20.79 o
   3   1   2      387.30      377.11     11.19 o
   4   1   2      126.18      111.93      4.63 o
   5   1   2       34.05       38.96      3.27 o
   6   1   2        0.01        5.58      2.78 o
   0   2   2      798.72      501.64     36.23 o
   1   2   2     1073.21      953.18     42.44 o
   2   2   2       19.48       23.59      1.87 o
   3   2   2      204.36      240.70      7.45 o
   4   2   2       42.69       58.41      4.19 o
   5   2   2       71.66       73.67      4.37 o
   6   2   2        4.19        0.70      2.70 o
   0   3   2        3.17        3.93      1.56 o
   1   3   2     1486.26     1133.97     48.25 o
   2   3   2      632.90      610.35     17.41 o
   3   3   2      288.74      284.92      8.60 o
   4   3   2       91.38       79.00      4.46 o
   5   3   2       33.88       37.56      3.78 o
   6   3   2        0.87        1.63      2.71 o
   0   4   2      161.91       95.41      6.95 o
   1   4   2     1410.96     1174.89     45.02 o
   2   4   2     1528.18     1555.41     45.45 o
   3   4   2      353.06      347.91     10.06 o
   4   4   2        4.29        1.36      2.24 o
   5   4   2       23.63       19.17      2.81 o
   6   4   2        2.88        1.44      2.76 o
   0   5   2      422.53      373.31     24.52 o
   1   5   2      621.49      546.40     19.37 o
   2   5   2      918.15      856.37     23.71 o
   3   5   2       36.86       34.10      1.99 o
   4   5   2       18.80       16.15      2.26 o
   5   5   2       17.05       21.47      2.86 o
   6   5   2        0.01        0.30      2.94 o
   0   6   2      845.78      637.28     41.22 o
   1   6   2        3.94        4.28      1.30 o
   2   6   2      113.02      115.69      3.99 o
   3   6   2       97.00      104.44      3.71 o
   4   6   2      136.68      153.13      6.77 o
   5   6   2       20.01       18.30      2.79 o
   6   6   2        0.75        1.87      3.03 o
   0   7   2        1.45        1.77      2.26 o
   1   7   2      759.67      654.67     21.42 o
   2   7   2      275.29      294.57      8.94 o
   3   7   2      232.43      255.31      7.89 o
   4   7   2       17.52       26.25      2.91 o
   5   7   2        0.53        5.22      2.67 o
   6   7   2       10.63        5.53      3.32 o
   0   8   2        0.04       -2.11      2.24 o
   1   8   2      238.37      224.84      8.38 o
   2   8   2       35.64       31.00      1.78 o
   3   8   2        0.99        2.44      1.75 o
   4   8   2      214.78      255.09      9.68 o
   5   8   2        5.48        9.11      3.12 o
   6   8   2        2.96        3.03      3.60 o
   0   9   2     1709.13     1617.33     85.10 o
   1   9   2      930.06      856.35     29.54 o
   2   9   2       50.29       55.29      2.33 o
   3   9   2      133.13      159.35      5.95 o
   4   9   2       26.49       39.38      3.40 o
   5   9   2        9.53        6.43      3.09 o
   6   9   2        4.14       -1.35      3.80 o
   0  10   2      805.74      615.25     33.10 o
   1  10   2      145.00      159.11      6.30 o
   2  10   2       22.99       20.27      2.08 o
   3  10   2       55.90       71.39      4.63 o
   4  10   2       10.24       12.91      2.98 o
   5  10   2        0.22        4.53      3.34 o
   6  10   2        0.17       -3.11      3.97 o
   0  11   2       21.08       15.20      3.16 o
   1  11   2      100.43      107.28      4.97 o
   2  11   2       35.69       48.76      2.58 o
   3  11   2      143.67      159.56      7.02 o
   4  11   2       48.33       64.25      4.37 o
   5  11   2        6.41        1.46      3.40 o
   6  11   2        0.41       -5.74     10.17 o
   0  12   2        0.00        2.20      2.94 o
   1  12   2      295.24      245.52     10.04 o
   2  12   2       77.45       77.66      4.00 o
   3  12   2        4.60        3.35      2.62 o
   4  12   2       17.29       27.86      3.51 o
   5  12   2        1.85        2.93      4.11 o
   0  13   2       95.99      111.02      7.43 o
   1  13   2      234.64      244.40     10.67 o
   2  13   2       47.58       39.47      3.37 o
   3  13   2       29.05       28.01      3.48 o
   4  13   2        7.60        4.70      3.12 o
   5  13   2        0.12        1.77      3.80 o
   0  14   2      187.94      163.10     10.29 o
   1  14   2      102.37       84.92      4.97 o
   2  14   2       88.88      120.77      7.15 o
   3  14   2       59.23       71.06      5.54 o
   4  14   2        6.17        2.15      3.54 o
   5  14   2        3.30        2.41      3.95 o
   0  15   2       70.57       82.55      6.61 o
   1  15   2       16.83       14.91      3.03 o
   2  15   2      106.10      105.48      5.81 o
   3  15   2        1.07        3.66      3.06 o
   4  15   2       10.47       18.01      4.12 o
   5  15   2        1.65        1.87      4.04 o
   0  16   2       18.64       11.42      4.68 o
   1  16   2       42.66       21.03      3.53 o
   2  16   2       93.09       93.96      8.30 o
   3  16   2        8.91       13.53      3.56 o
   4  16   2        5.30        1.07      4.24 o
   5  16   2        2.09       10.44      4.46 o
   0  17   2       73.33       75.35      7.55 o
   1  17   2        0.65       -3.21      3.21 o
   2  17   2       13.27       12.74      4.16 o
   3  17   2        6.91        7.23      3.77 o
   4  17   2        1.44        0.74      3.82 o
   5  17   2        6.47       13.77      9.54 o
   0  18   2       13.39        8.41      7.35 o
   1  18   2        6.76       11.32      3.62 o
   2  18   2       16.59       21.19      4.79 o
   3  18   2        2.93        6.12      3.60 o
   4  18   2        2.67        6.36      4.44 o
   0  19   2        0.62       -3.07      5.35 o
   1  19   2       20.68       23.71      4.08 o
   2  19   2        2.42        5.75      4.62 o
   3  19   2        0.73       -1.34      3.75 o
   4  19   2        1.65        4.23      4.92 o
   0  20   2        8.75       14.45      9.76 o
   1  20   2        9.79        9.69      4.41 o
   2  20   2        8.58        6.71      4.92 o
   3  20   2        6.52        7.84      4.08 o
   4  20   2       11.46       15.45      5.78 o
   0  21   2        3.67        3.94      6.08 o
   1  21   2        0.15        2.39      4.29 o
   2  21   2        0.54        3.36      5.21 o
   3  21   2        0.18       -4.17      4.17 o
   0  22   2        0.21       -4.65      6.52 o
   1  22   2        1.70        0.13      4.64 o
   2  22   2        0.57       12.55      7.62 o
   3  22   2        0.78        5.89      4.81 o
   0  23   2        0.94        4.80      7.45 o
   1  23   2        2.35       -5.38      5.38 o
   2  23   2        0.98       -3.12      8.69 o
   3  23   2        2.44       -9.03      9.03 o
   0  24   2        0.21       -5.25     10.60 o
   1  24   2        0.81        0.48      7.02 o
   2  24   2        0.42        3.82      9.20 o
   0  25   2        6.63       -6.56     11.93 o
   1  25   2        0.04       11.05      7.78 o
   1   0   3     3950.43     6035.93    757.62 o
   2   0   3      288.68      232.69     10.05 o
   3   0   3        1.24       10.03      3.81 o
   4   0   3        0.04       -0.75      3.55 o
   5   0   3        8.50       12.64      3.65 o
   6   0   3       16.54       20.80      4.52 o
   0   1   3       86.87       68.75      6.02 o
   1   1   3     6715.54     7104.11    377.38 o
   2   1   3      228.79      208.15      6.47 o
   3   1   3      319.41      273.19      8.21 o
   4   1   3      162.00      162.04      6.12 o
   5   1   3       21.95       18.73      2.80 o
   6   1   3        6.72        9.13      2.89 o
   0   2   3       24.85       12.64      4.21 o
   1   2   3     3941.83     3618.67    154.79 o
   2   2   3      467.40      459.62     13.81 o
   3   2   3       96.82       95.47      3.61 o
   4   2   3      116.74      109.94      4.62 o
   5   2   3       10.36        6.57      2.46 o
   6   2   3        2.28        4.23      2.83 o
   0   3   3    10367.62    10413.84    666.59 o
   1   3   3      133.75      108.66      6.89 o
   2   3   3       36.21       36.12      1.80 o
   3   3   3      212.13      189.53      5.99 o
   4   3   3        6.13       12.05      2.07 o
   5   3   3        9.40        8.59      2.45 o
   6   3   3        6.15        8.06      2.87 o
   0   4   3       76.77       91.68      6.16 o
   1   4   3     1379.33     1414.97     54.15 o
   2   4   3      423.09      413.54     12.17 o
   3   4   3      110.41      111.98      3.89 o
   4   4   3        8.99        8.63      2.04 o
   5   4   3       46.51       38.22      3.33 o
   6   4   3        2.76        3.28      2.83 o
   0   5   3     1736.17     1816.16    117.18 o
   1   5   3      173.38      185.56      7.51 o
   2   5   3      280.15      294.12      8.99 o
   3   5   3        7.64        9.10      1.50 o
   4   5   3       21.55       24.45      2.43 o
   5   5   3        5.27        8.78      2.50 o
   6   5   3        0.65        5.74      3.12 o
   0   6   3       74.17       96.86      6.19 o
   1   6   3      480.43      401.04     13.81 o
   2   6   3      575.48      504.59     14.66 o
   3   6   3       32.89       35.49      2.09 o
   4   6   3       30.08       23.71      2.52 o
   5   6   3        1.96       -0.43      2.40 o
   6   6   3        1.20        1.62      3.02 o
   0   7   3       25.08       31.28      2.88 o
   1   7   3     1947.15     2025.01     74.62 o
   2   7   3      356.55      320.94      9.80 o
   3   7   3      117.07      113.87      4.31 o
   4   7   3       24.78       31.50      2.79 o
   5   7   3        8.23        6.82      2.73 o
   6   7   3        0.91        0.14      3.41 o
   0   8   3      150.57      139.37      7.89 o
   1   8   3      124.07      122.08      4.78 o
   2   8   3       33.03       47.64      2.26 o
   3   8   3      101.05       94.37      3.94 o
   4   8   3       17.31       21.41      2.76 o
   5   8   3        2.59        0.15      2.80 o
   6   8   3        3.05        3.78      3.65 o
   0   9   3      258.99      355.60     18.41 o
   1   9   3      725.46      766.13     27.18 o
   2   9   3      192.01      206.20      7.03 o
   3   9   3       24.17       31.35      2.70 o
   4   9   3        3.52        3.02      2.51 o
   5   9   3        4.27        2.37      2.95 o
   6   9   3        0.93        5.42      3.90 o
   0  10   3       40.16       39.10      3.63 o
   1  10   3       88.23      119.00      5.70 o
   2  10   3      166.66      181.64      6.33 o
   3  10   3       40.90       35.98      2.88 o
   4  10   3       46.36       50.40      4.08 o
   5  10   3        8.35        8.25      3.62 o
   6  10   3        0.65       -0.31      4.13 o
   0  11   3       79.52       89.36      5.96 o
   1  11   3      423.84      504.40     17.79 o
   2  11   3       31.91       37.26      2.87 o
   3  11   3        8.33       11.81      2.58 o
   4  11   3       42.33       38.46      3.79 o
   5  11   3        2.92       -0.67      3.53 o
   6  11   3        0.14        2.69     10.07 o
   0  12   3     1450.99     1338.02     70.77 o
   1  12   3       22.30       18.54      2.14 o
   2  12   3       41.22       49.85      2.88 o
   3  12   3      295.93      329.52     13.80 o
   4  12   3        9.33        8.85      3.12 o
   5  12   3        0.46        2.63      3.55 o
   0  13   3        1.69       -0.80      3.08 o
   1  13   3       85.64      105.99      5.41 o
   2  13   3        5.08       -2.01      2.01 o
   3  13   3        1.55        1.10      2.84 o
   4  13   3        1.25        2.46      2.96 o
   5  13   3        0.40       -3.98      3.98 o
   0  14   3       51.41       35.56      4.45 o
   1  14   3      152.53      177.49      7.74 o
   2  14   3       47.72       54.07      3.47 o
   3  14   3       12.57       11.48      3.15 o
   4  14   3        2.92        4.54      3.20 o
   5  14   3        2.62        0.00      4.37 o
   0  15   3       35.14       48.25      7.45 o
   1  15   3      170.76      171.12      8.14 o
   2  15   3      212.79      200.86     11.99 o
   3  15   3       11.18       14.86      3.27 o
   4  15   3        2.39        6.27      3.38 o
   5  15   3        2.33        6.39      4.34 o
   0  16   3       44.52       42.72      5.64 o
   1  16   3       32.24       38.00      3.83 o
   2  16   3        3.08        1.40      3.27 o
   3  16   3        3.82        3.55      3.34 o
   4  16   3        4.48        3.72      3.68 o
   5  16   3       11.53        4.86      4.40 o
   0  17   3      124.11      154.23     10.56 o
   1  17   3       16.11       14.96      3.49 o
   2  17   3       25.23       19.48      4.24 o
   3  17   3       14.42       18.56      4.18 o
   4  17   3       10.66       18.38      4.45 o
   0  18   3      165.70      184.35     12.08 o
   1  18   3       37.83       29.54      3.98 o
   2  18   3        6.42        2.66      4.33 o
   3  18   3       17.07       22.70      5.01 o
   4  18   3        1.70        5.92      4.85 o
   0  19   3       21.01       22.50      8.21 o
   1  19   3        5.73        9.36      3.66 o
   2  19   3       10.74        9.88      4.79 o
   3  19   3        1.16        6.96      4.21 o
   4  19   3        2.72       11.63      7.53 o
   0  20   3        0.27        0.71      5.62 o
   1  20   3        5.22       12.25      3.89 o
   2  20   3        7.74        9.17      5.04 o
   3  20   3        6.70        9.86      4.45 o
   4  20   3        0.31        4.53      6.03 o
   0  21   3        0.24        1.14      6.42 o
   1  21   3        1.30        2.63      3.88 o
   2  21   3        7.04        5.04      5.19 o
   3  21   3        2.42        2.00      5.77 o
   0  22   3        0.03        6.62      6.18 o
   1  22   3        0.07        6.13      4.74 o
   2  22   3        0.33       -2.91      6.52 o
   3  22   3        0.11        5.24      5.42 o
   0  23   3        0.56       -0.09      7.05 o
   1  23   3        4.95       -0.16      5.65 o
   2  23   3        2.44       19.73      7.96 o
   0  24   3        0.01      -10.57     10.57 o
   1  24   3        0.69       -1.59      7.04 o
   2  24   3        3.88       25.39      9.44 o
   0  25   3        1.51       -2.63     11.86 o
   1  25   3        1.36        7.78      8.88 o
   0   0   4    28131.88    34713.42   4924.10 o
   1   0   4     2794.35     3755.45    285.44 o
   2   0   4       40.21       41.15      3.65 o
   3   0   4        1.35       -0.81      1.82 o
   4   0   4        0.26       -0.54      2.48 o
   5   0   4        9.39       16.54      3.80 o
   6   0   4        0.12        4.12      4.58 o
   0   1   4      755.04      861.36     71.40 o
   1   1   4     5040.29     5800.81    288.51 o
   2   1   4      105.57      103.53      3.77 o
   3   1   4       84.10       79.88      5.43 o
   4   1   4       10.12        6.81      1.92 o
   5   1   4       43.56       59.14      4.48 o
   6   1   4        5.40        4.61      2.80 o
   0   2   4     4757.17     5905.03    488.10 o
   1   2   4     7659.16     7097.80    302.90 o
   2   2   4      304.15      283.77      8.72 o
   3   2   4      177.16      174.69      5.73 o
   4   2   4        5.94        4.09      1.81 o
   5   2   4       65.33       63.41      3.96 o
   6   2   4        2.36        1.62      2.72 o
   0   3   4     1391.29     1735.73    124.99 o
   1   3   4     2074.96     2059.81     83.46 o
   2   3   4      211.90      197.77      6.13 o
   3   3   4      209.21      202.86      6.12 o
   4   3   4       51.14       45.78      2.84 o
   5   3   4        6.21       18.24      3.09 o
   6   3   4        1.49        2.03      2.76 o
   0   4   4     5825.58     6874.75    439.26 o
   1   4   4     4780.31     4240.39    151.06 o
   2   4   4      209.30      217.57      6.96 o
   3   4   4      104.28       93.21      4.34 o
   4   4   4        6.75        3.88      1.91 o
   5   4   4        2.95        2.58      2.32 o
   6   4   4        0.53       -1.21      2.88 o
   0   5   4       80.24       98.85      7.28 o
   1   5   4      534.80      508.41     20.01 o
   2   5   4      289.07      266.85      8.21 o
   3   5   4       83.21       74.97      3.04 o
   4   5   4       54.76       50.82      3.17 o
   5   5   4        9.15        3.91      2.45 o
   6   5   4        2.13        1.15      3.03 o
   0   6   4      108.42       78.71      5.41 o
   1   6   4     1621.30     1465.12     49.48 o
   2   6   4      886.95      860.13     25.91 o
   3   6   4      312.79      265.97      8.32 o
   4   6   4       17.60       24.25      2.58 o
   5   6   4       12.42       12.43      2.84 o
   6   6   4        0.63       -2.29      3.11 o
   0   7   4      984.06      971.19     50.59 o
   1   7   4      383.09      374.96     13.34 o
   2   7   4      103.35      116.54      3.93 o
   3   7   4       89.33       88.56      4.36 o
   4   7   4      309.10      328.88     12.03 o
   5   7   4       16.49       25.75      3.28 o
   6   7   4        0.78       -3.38      3.38 o
   0   8   4       29.13       33.26      3.10 o
   1   8   4      869.69      860.31     29.30 o
   2   8   4        0.01       -1.15      1.44 o
   3   8   4      343.13      333.71     10.71 o
   4   8   4       13.38       18.81      2.77 o
   5   8   4       11.50       14.08      3.14 o
   6   8   4        1.49       -2.12      3.83 o
   0   9   4      653.15      639.05     30.77 o
   1   9   4      652.39      638.51     22.79 o
   2   9   4      347.37      280.97      9.18 o
   3   9   4       18.40       15.77      2.22 o
   4   9   4      140.79      154.78      6.92 o
   5   9   4        0.11       -0.29      3.12 o
   6   9   4        0.49        1.00      3.93 o
   0  10   4      355.65      416.07     20.46 o
   1  10   4      314.39      279.29     10.22 o
   2  10   4      243.86      232.10      8.06 o
   3  10   4        0.11        1.58      2.10 o
   4  10   4       48.01       45.66      3.83 o
   5  10   4       16.47       12.78      3.57 o
   6  10   4        0.02       -3.93      4.75 o
   0  11   4       38.35       38.59      4.03 o
   1  11   4      353.40      323.45     11.41 o
   2  11   4      137.77      142.91      5.49 o
   3  11   4       30.45       31.84      3.10 o
   4  11   4       34.25       33.92      3.63 o
   5  11   4        2.72        1.43      3.54 o
   0  12   4       13.20       17.73      3.55 o
   1  12   4       91.56       79.11      3.70 o
   2  12   4      132.01      115.30      4.92 o
   3  12   4       16.11       15.60      2.99 o
   4  12   4       15.60       13.01      3.17 o
   5  12   4        3.97        1.92      3.67 o
   0  13   4        0.63       -3.00      3.00 o
   1  13   4      138.99      148.90      6.25 o
   2  13   4      105.95      121.45      5.38 o
   3  13   4       10.75       10.41      2.96 o
   4  13   4        0.62       -1.59      3.10 o
   5  13   4        0.07       -1.69      3.88 o
   0  14   4        1.15        4.45      3.40 o
   1  14   4      122.95      131.89      6.26 o
   2  14   4      114.23      135.01      6.38 o
   3  14   4       33.51       30.72      3.65 o
   4  14   4        3.95        8.91      3.53 o
   5  14   4        0.65       -3.97      3.97 o
   0  15   4       27.01       28.30      4.42 o
   1  15   4       63.25       68.27      5.04 o
   2  15   4        9.42       10.29      2.80 o
   3  15   4       11.31       11.45      3.45 o
   4  15   4       12.40       10.31      3.68 o
   5  15   4        8.22       11.65      4.67 o
   0  16   4      618.21      726.24     36.90 o
   1  16   4      152.01      164.63      7.66 o
   2  16   4        2.50        2.50      3.15 o
   3  16   4        2.78        8.75      3.61 o
   4  16   4        3.07       -1.61      3.91 o
   5  16   4        1.08       -4.82      4.82 o
   0  17   4       47.04       46.19      5.42 o
   1  17   4      258.53      260.40     12.70 o
   2  17   4        1.28        5.43      3.17 o
   3  17   4       20.19       25.22      4.80 o
   4  17   4        1.16        2.43      4.28 o
   0  18   4       61.33       81.55      6.94 o
   1  18   4       42.60       35.00      4.11 o
   2  18   4        6.63       15.11      3.83 o
   3  18   4        4.87       10.17      4.85 o
   4  18   4        6.96       17.08      5.77 o
   0  19   4       90.13      112.44      8.44 o
   1  19   4        0.60        3.55      3.61 o
   2  19   4        0.90        2.15      3.94 o
   3  19   4        0.68        4.56      4.79 o
   4  19   4        0.02        7.00      7.34 o
   0  20   4       25.54       16.99      7.81 o
   1  20   4        5.17        4.19      3.78 o
   2  20   4        0.10       -3.57      4.89 o
   3  20   4        6.38       18.79      5.37 o
   4  20   4        0.17        2.70      6.94 o
   0  21   4        9.75       12.09      7.38 o
   1  21   4        1.36       -1.12      3.88 o
   2  21   4        0.54        4.91      5.63 o
   3  21   4        3.74       10.21      5.88 o
   0  22   4        5.34        3.59      6.10 o
   1  22   4        2.77        4.97      4.27 o
   2  22   4        2.32        1.44      6.82 o
   3  22   4        5.93       21.26      6.52 o
   0  23   4        0.02       -9.94      9.94 o
   1  23   4        1.39       11.76      6.21 o
   2  23   4        3.47        9.14      8.35 o
   0  24   4        2.53       -2.09     10.72 o
   1  24   4        0.50        3.89      6.99 o
   2  24   4        5.44       10.26      9.29 o
   0  25   4        0.78        5.53     11.81 o
   1  25   4        2.36        0.60      8.75 o
   1   0   5       57.86       94.28      8.97 o
   2   0   5      580.39      563.47     25.63 o
   3   0   5      214.74      238.40     10.88 o
   4   0   5      169.71      142.18      8.81 o
   5   0   5        5.86        8.72      3.53 o
   6   0   5        5.14       11.66      4.22 o
   0   1   5     9498.79    11431.94    938.46 o
   1   1   5     2649.10     3071.11    161.57 o
   2   1   5      509.60      577.20     18.26 o
   3   1   5       28.92       27.10      2.06 o
   4   1   5       56.68       51.34      3.12 o
   5   1   5        9.10        5.65      2.41 o
   6   1   5       11.39        7.66      2.94 o
   0   2   5     9791.71    13770.99   1135.52 o
   1   2   5      142.87      186.35      8.57 o
   2   2   5       49.58       64.14      2.74 o
   3   2   5       82.45       84.97      3.26 o
   4   2   5       22.26       15.65      2.16 o
   5   2   5       19.91       14.33      2.68 o
   6   2   5        2.77        7.07      2.95 o
   0   3   5     3423.41     4535.31    325.61 o
   1   3   5     2500.63     2585.73    106.90 o
   2   3   5      595.52      531.96     15.91 o
   3   3   5      199.25      207.47      6.50 o
   4   3   5       22.84       13.25      2.10 o
   5   3   5        3.34       10.86      3.33 o
   6   3   5        1.78        4.06      2.92 o
   0   4   5      184.73      200.30     13.75 o
   1   4   5     1040.73     1019.12     42.77 o
   2   4   5      498.91      478.09     14.54 o
   3   4   5       47.63       55.33      3.02 o
   4   4   5       14.63       13.36      2.30 o
   5   4   5       56.16       49.81      3.49 o
   6   4   5        1.85        2.42      3.13 o
   0   5   5      896.44      852.97     50.22 o
   1   5   5      645.19      704.90     24.91 o
   2   5   5      960.61      908.00     27.65 o
   3   5   5      134.91      134.08      4.72 o
   4   5   5       39.57       32.68      2.72 o
   5   5   5       10.07       16.31      2.70 o
   6   5   5        5.66        1.12      3.24 o
   0   6   5       57.30       55.99      4.12 o
   1   6   5     1860.80     1698.31     59.13 o
   2   6   5      226.81      214.60      6.68 o
   3   6   5       40.11       53.33      3.96 o
   4   6   5       42.71       40.04      3.26 o
   5   6   5        6.98        7.05      2.70 o
   6   6   5        0.54        0.93      3.98 o
   0   7   5       63.53       46.89      3.62 o
   1   7   5     3040.81     3012.12    104.63 o
   2   7   5       37.67       37.76      1.92 o
   3   7   5       46.26       41.10      2.42 o
   4   7   5        9.31        6.90      2.42 o
   5   7   5       21.38       16.84      3.30 o
   6   7   5        0.33        2.02      3.58 o
   0   8   5      127.01       99.74      6.05 o
   1   8   5       85.82       92.68      3.81 o
   2   8   5       87.82       85.49      3.27 o
   3   8   5       91.03      108.70      4.48 o
   4   8   5      105.77      106.86      5.94 o
   5   8   5       14.92       15.61      3.39 o
   6   8   5        0.13        1.12      3.70 o
   0   9   5       13.06        7.84      2.30 o
   1   9   5      133.80      151.33      5.47 o
   2   9   5      155.93      162.93      6.02 o
   3   9   5       20.99       19.85      2.42 o
   4   9   5       11.10       16.70      2.84 o
   5   9   5        7.54        2.28      3.23 o
   6   9   5        2.22       -1.77      3.70 o
   0  10   5     1773.28     1823.21     86.69 o
   1  10   5       90.20       81.31      3.47 o
   2  10   5        8.54        8.50      1.78 o
   3  10   5       40.53       47.64      3.69 o
   4  10   5       18.26       21.51      3.23 o
   5  10   5        2.47        1.19      3.25 o
   6  10   5        2.57        0.29      7.80 o
   0  11   5        0.06       -1.10      2.40 o
   1  11   5        5.61        9.00      2.05 o
   2  11   5      140.66      144.74      6.59 o
   3  11   5       38.41       38.46      3.23 o
   4  11   5       10.16       16.29      3.17 o
   5  11   5        0.06        0.88      3.51 o
   0  12   5       13.09       16.54      2.98 o
   1  12   5       64.98       61.78      3.54 o
   2  12   5      142.66      140.81      5.93 o
   3  12   5      169.32      173.11      8.98 o
   4  12   5       26.07       30.26      3.65 o
   5  12   5        1.11        0.06      3.89 o
   0  13   5       10.19        9.47      3.15 o
   1  13   5      134.30      148.32      6.18 o
   2  13   5       28.75       30.72      4.01 o
   3  13   5       62.47       57.73      5.17 o
   4  13   5       13.01       21.32      3.90 o
   5  13   5        0.56        4.57      4.29 o
   0  14   5        9.91        5.76      3.32 o
   1  14   5       39.24       47.31      3.48 o
   2  14   5       81.64       80.18      4.37 o
   3  14   5        9.07       10.06      3.22 o
   4  14   5        4.62        0.48      3.43 o
   5  14   5        1.92        1.67      4.34 o
   0  15   5       69.00       39.47      4.70 o
   1  15   5       64.27       61.66      4.06 o
   2  15   5       30.59       51.91      6.13 o
   3  15   5        9.51       12.59      3.53 o
   4  15   5        0.76        2.40      3.64 o
   5  15   5        0.30       -4.14      4.14 o
   0  16   5       69.93       88.77      7.47 o
   1  16   5       75.91       77.38      4.75 o
   2  16   5       52.17       59.47      5.56 o
   3  16   5        9.99       13.49      4.56 o
   4  16   5        5.94       16.30      4.34 o
   5  16   5        5.12       11.55      4.74 o
   0  17   5        2.95        1.39      4.02 o
   1  17   5       23.11       20.97      3.59 o
   2  17   5       58.69       70.96      5.47 o
   3  17   5        1.49        2.40      4.58 o
   4  17   5        1.20       -0.20      4.99 o
   0  18   5        3.63        3.35      4.13 o
   1  18   5       64.38       74.79      5.03 o
   2  18   5        3.40        7.46      3.97 o
   3  18   5        5.22       11.63      4.76 o
   4  18   5        0.13       -0.71      5.21 o
   0  19   5       17.50       26.99      5.28 o
   1  19   5       57.23       69.20      5.30 o
   2  19   5        3.32        2.47      4.51 o
   3  19   5        2.73       -3.25      4.50 o
   4  19   5        2.51       -4.64      5.42 o
   0  20   5       17.99        9.68      5.06 o
   1  20   5        1.66        4.14      3.88 o
   2  20   5        4.78        3.03      5.66 o
   3  20   5        0.91        0.12      5.62 o
   4  20   5        0.61        9.12     15.62 o
   0  21   5        0.01        1.23      4.98 o
   1  21   5       24.86       20.22      4.44 o
   2  21   5        2.09        1.68      5.60 o
   3  21   5        2.54        2.58      5.53 o
   0  22   5        2.55        3.94      7.11 o
   1  22   5        3.40        2.65      4.30 o
   2  22   5        2.39       19.14      7.33 o
   3  22   5        0.04       -6.08      6.08 o
   0  23   5        3.96        4.60     14.23 o
   1  23   5        2.82        9.58      5.51 o
   2  23   5        0.76        5.81      8.24 o
   0  24   5        0.91       23.17     11.97 o
   1  24   5        3.67       20.30      8.57 o
   2  24   5        0.39        6.18      8.51 o
   0  25   5        0.41        7.18     12.01 o
   1  25   5        1.54       22.79     11.14 o
   0   0   6     3445.94     4179.84    593.60 o
   1   0   6     5297.57     6796.40    519.93 o
   2   0   6     1244.82     1292.53     59.90 o
   3   0   6       25.99       33.56      3.18 o
   4   0   6       30.92       29.67      3.56 o
   5   0   6        8.18       15.80      4.43 o
   6   0   6        0.37       -4.21      4.21 o
   0   1   6     2202.10     2225.70    183.50 o
   1   1   6      740.98      890.79     42.83 o
   2   1   6      204.15      239.84      8.31 o
   3   1   6       19.55       16.12      1.87 o
   4   1   6       49.55       58.96      3.24 o
   5   1   6       22.66       21.56      2.87 o
   6   1   6        3.54        0.95      3.27 o
   0   2   6       91.74      132.01     19.09 o
   1   2   6      322.77      296.28     11.90 o
   2   2   6      218.96      214.74      6.43 o
   3   2   6      285.05      271.97      8.63 o
   4   2   6       34.36       32.37      2.58 o
   5   2   6       28.76       29.74      3.28 o
   6   2   6        2.97        3.30      2.95 o
   0   3   6       35.12       77.27      7.05 o
   1   3   6      240.66      232.29      8.88 o
   2   3   6     1271.64     1142.94     33.77 o
   3   3   6       25.87       24.68      2.06 o
   4   3   6        1.73        4.76      1.96 o
   5   3   6        6.21        1.89      2.37 o
   6   3   6        1.59        0.30      3.03 o
   0   4   6     5164.52     5394.83    348.92 o
   1   4   6      239.22      257.89     10.16 o
   2   4   6      751.65      712.43     22.31 o
   3   4   6      132.79      139.41      4.71 o
   4   4   6       95.31       93.13      4.25 o
   5   4   6        2.60        2.12      2.41 o
   6   4   6        4.76        2.73      3.17 o
   0   5   6      718.79      878.16     48.15 o
   1   5   6      889.10      817.02     29.49 o
   2   5   6      132.18      126.42      4.36 o
   3   5   6      201.49      203.50      7.95 o
   4   5   6       14.90       15.58      2.30 o
   5   5   6       30.31       23.34      2.93 o
   6   5   6        0.72        2.11      3.25 o
   0   6   6        3.45        0.23      2.20 o
   1   6   6      218.87      192.97      7.09 o
   2   6   6      164.85      167.77      5.55 o
   3   6   6       57.52       47.22      2.47 o
   4   6   6      150.77      159.07      9.05 o
   5   6   6        0.92       -2.71      2.71 o
   6   6   6        7.83       23.50      3.95 o
   0   7   6      531.66      483.93     24.17 o
   1   7   6     1118.31     1059.48     36.93 o
   2   7   6      131.79      104.08      3.92 o
   3   7   6       69.80       53.08      2.72 o
   4   7   6       90.91       95.37      5.51 o
   5   7   6        1.77        6.95      2.99 o
   6   7   6        3.66        2.51      3.50 o
   0   8   6        4.53        6.67      2.40 o
   1   8   6       86.46       55.02      2.68 o
   2   8   6      135.95      130.21      4.80 o
   3   8   6       62.11       72.16      3.74 o
   4   8   6       19.03       24.16      2.90 o
   5   8   6        4.96        7.46      3.15 o
   6   8   6        0.92        0.82      4.06 o
   0   9   6       74.28       85.59      6.91 o
   1   9   6      942.74      907.37     30.07 o
   2   9   6       43.31       39.42      2.37 o
   3   9   6        1.73       -0.28      1.98 o
   4   9   6        1.85       -2.50      2.50 o
   5   9   6        3.53        4.03      3.27 o
   6   9   6        0.62       -0.01      5.91 o
   0  10   6        6.92       12.31      3.11 o
   1  10   6       85.68       87.96      3.81 o
   2  10   6       40.79       32.51      2.38 o
   3  10   6        8.76        4.65      2.23 o
   4  10   6       21.16       15.85      3.06 o
   5  10   6       18.21       17.32      3.99 o
   0  11   6      157.36      186.77     10.04 o
   1  11   6        0.69       -0.41      1.65 o
   2  11   6      141.62      117.87      5.06 o
   3  11   6       64.61       71.97      5.37 o
   4  11   6        0.33       -1.30      3.06 o
   5  11   6        9.70       13.39      4.42 o
   0  12   6        5.97        1.89      2.67 o
   1  12   6       86.07       95.89      4.41 o
   2  12   6       41.03       37.53      3.25 o
   3  12   6       67.21       79.61      4.70 o
   4  12   6        0.61       -0.23      3.42 o
   5  12   6        0.02       -0.05      3.92 o
   0  13   6       32.99       36.51      3.86 o
   1  13   6      111.21       95.63      4.44 o
   2  13   6       11.81       14.57      2.66 o
   3  13   6       51.96       58.30      4.53 o
   4  13   6        9.00        4.60      4.92 o
   5  13   6        0.27        1.14      4.04 o
   0  14   6       24.01       12.14      3.59 o
   1  14   6       90.25       88.57      4.57 o
   2  14   6        4.00       -0.99      2.84 o
   3  14   6       51.01       51.06      4.81 o
   4  14   6        6.88        8.47      4.76 o
   5  14   6        1.44       -2.88      4.50 o
   0  15   6       36.70       28.86      4.33 o
   1  15   6       43.11       58.27      4.12 o
   2  15   6       78.77       78.84      5.04 o
   3  15   6        8.98        8.84      4.18 o
   4  15   6        4.60        3.70      3.94 o
   5  15   6        2.77        1.22      4.75 o
   0  16   6       28.68       24.11      5.34 o
   1  16   6       48.04       65.74      4.34 o
   2  16   6        9.42        5.60      3.33 o
   3  16   6        1.61       -0.24      4.89 o
   4  16   6        3.54        0.71      5.58 o
   5  16   6        7.01       11.53     11.40 o
   0  17   6      128.72      162.07     10.08 o
   1  17   6       13.96        9.81      3.19 o
   2  17   6       12.24       11.20      3.65 o
   3  17   6        1.81        3.51      4.66 o
   4  17   6        1.02        1.41      4.95 o
   0  18   6       23.64       19.68      4.86 o
   1  18   6       43.55       44.43      4.55 o
   2  18   6        7.70       11.77      3.90 o
   3  18   6        5.71       10.64      4.89 o
   4  18   6        0.01       -3.30      5.13 o
   0  19   6        0.06        1.53      4.58 o
   1  19   6        7.01       10.72      3.65 o
   2  19   6        0.21       -1.09      4.09 o
   3  19   6        2.43        2.02      5.73 o
   4  19   6        0.20       -5.31      5.31 o
   0  20   6        4.68        1.50      4.74 o
   1  20   6        2.08        0.06      3.81 o
   2  20   6        0.26        6.05      6.33 o
   3  20   6        3.05       -5.19      5.21 o
   0  21   6        2.24       -2.26      5.75 o
   1  21   6        0.19       -2.65      3.98 o
   2  21   6        1.13        0.84      6.22 o
   3  21   6        0.08        2.76      6.10 o
   0  22   6        4.42        4.85      6.35 o
   1  22   6        5.47        6.69      4.87 o
   2  22   6        0.15        6.92      7.11 o
   3  22   6        0.62        8.75      6.95 o
   0  23   6        0.48        1.35     10.29 o
   1  23   6        0.50        6.57      5.55 o
   2  23   6        4.21       15.09      8.46 o
   0  24   6        1.44       14.00     13.15 o
   1  24   6        0.21        0.92      6.57 o
   0  25   6        8.22       17.67     17.60 o
   1   0   7       27.66       48.28      8.68 o
   2   0   7      104.83      114.53      6.33 o
   3   0   7      381.23      358.36     15.61 o
   4   0   7        4.46        5.29      2.84 o
   5   0   7       60.96       64.45      5.69 o
   6   0   7        2.26       -2.04      4.10 o
   0   1   7      674.96     1027.81     75.99 o
   1   1   7      707.34     1130.57     61.59 o
   2   1   7      262.94      228.07      7.48 o
   3   1   7      118.82      159.86      5.54 o
   4   1   7       74.53       83.99      3.90 o
   5   1   7        0.20       11.92      3.18 o
   6   1   7        1.65        2.30      2.96 o
   0   2   7      693.64      501.69     28.23 o
   1   2   7      820.29      833.18     33.68 o
   2   2   7      226.94      198.83      6.74 o
   3   2   7       20.16       21.53      2.00 o
   4   2   7        9.93        8.55      2.07 o
   5   2   7        0.44        0.61      2.36 o
   6   2   7        1.41        0.98      3.00 o
   0   3   7       82.16       65.62      6.64 o
   1   3   7     1269.15     1435.73     53.35 o
   2   3   7      827.74      700.09     21.68 o
   3   3   7       20.27       14.63      2.04 o
   4   3   7       13.07        6.95      2.23 o
   5   3   7        7.77        6.80      2.45 o
   6   3   7        3.68        6.09      3.10 o
   0   4   7     1368.01     1644.52     98.86 o
   1   4   7     1358.04     1151.62     41.75 o
   2   4   7      322.37      334.71     10.86 o
   3   4   7      123.07      121.47      4.69 o
   4   4   7       16.49       21.94      2.73 o
   5   4   7        1.34        5.47      2.76 o
   6   4   7        3.70        3.70      3.70 o
   0   5   7       49.30       40.84      4.16 o
   1   5   7     1194.87     1150.14     43.86 o
   2   5   7      332.43      314.53     10.51 o
   3   5   7      164.23      173.99      5.94 o
   4   5   7      237.73      212.64      9.08 o
   5   5   7       13.02       13.98      3.09 o
   6   5   7        1.81        3.79      3.46 o
   0   6   7      300.56      235.41     12.44 o
   1   6   7      403.53      397.30     14.08 o
   2   6   7      365.19      320.46     10.08 o
   3   6   7      112.98      120.69      4.62 o
   4   6   7       14.46       15.34      3.49 o
   5   6   7        1.01        4.56      2.87 o
   6   6   7        0.69        3.50      3.69 o
   0   7   7      495.17      489.03     24.10 o
   1   7   7       67.90       75.31      4.54 o
   2   7   7      204.80      177.29      6.23 o
   3   7   7        7.69        5.49      2.25 o
   4   7   7       18.77       16.71      2.82 o
   5   7   7        7.77       -2.46      2.91 o
   6   7   7        0.15       -0.97      3.99 o
   0   8   7      219.15      199.96     10.15 o
   1   8   7      677.48      719.17     24.58 o
   2   8   7      131.59      124.90      4.86 o
   3   8   7       66.63       62.78      3.21 o
   4   8   7       21.40       25.35      3.17 o
   5   8   7       10.19       17.85      3.75 o
   6   8   7        5.33       -1.61      4.26 o
   0   9   7        1.87       -0.23      3.31 o
   1   9   7      111.14      124.08      4.78 o
   2   9   7       63.30       71.25      3.35 o
   3   9   7       10.41        7.54      2.14 o
   4   9   7       35.11       33.70      3.60 o
   5   9   7        0.56        2.35      3.44 o
   6   9   7        0.62       -7.99      8.41 o
   0  10   7      108.35      138.47      7.76 o
   1  10   7      225.42      217.61      7.99 o
   2  10   7        4.29        3.56      1.82 o
   3  10   7       16.25       14.51      3.16 o
   4  10   7       13.09       23.93      3.50 o
   5  10   7        2.22       -1.88      3.53 o
   0  11   7        0.96       -0.94      2.57 o
   1  11   7       30.46       35.76      2.56 o
   2  11   7       61.90       56.72      3.43 o
   3  11   7        7.07        5.32      2.70 o
   4  11   7       19.92       21.72      3.77 o
   5  11   7        4.11        6.85      4.01 o
   0  12   7      258.99      272.04     14.11 o
   1  12   7        2.67        1.57      1.97 o
   2  12   7      185.11      199.31      8.22 o
   3  12   7       62.58       59.81      4.42 o
   4  12   7       13.36       14.64      3.89 o
   5  12   7        7.88        5.77      4.26 o
   0  13   7       71.72       61.67      4.82 o
   1  13   7       43.89       46.88      3.27 o
   2  13   7       19.13       20.57      3.01 o
   3  13   7       16.65        7.26      2.99 o
   4  13   7        1.13       -4.86      4.86 o
   5  13   7        6.82        8.97      4.53 o
   0  14   7       83.17       86.05      6.46 o
   1  14   7       54.47       65.67      5.24 o
   2  14   7        8.09       -2.72      2.72 o
   3  14   7        4.82        6.50      3.77 o
   4  14   7       10.60       14.65      6.07 o
   5  14   7        2.82        2.48      4.95 o
   0  15   7       15.12        3.99      3.73 o
   1  15   7      101.18      104.92      5.30 o
   2  15   7       71.99       64.95      5.09 o
   3  15   7        0.79        0.17      3.93 o
   4  15   7        1.04        5.31      5.51 o
   5  15   7        3.81        5.03      7.07 o
   0  16   7      186.49      183.23     11.91 o
   1  16   7       15.50       10.94      3.08 o
   2  16   7       37.16       43.90      4.70 o
   3  16   7       12.40       12.11      4.69 o
   4  16   7        0.64        4.01      5.33 o
   0  17   7        7.05        7.90      4.31 o
   1  17   7       43.89       49.70      4.02 o
   2  17   7        1.90        1.54      3.44 o
   3  17   7        8.71       12.10      4.85 o
   4  17   7        2.35        6.11      5.91 o
   0  18   7      198.86      254.50     16.18 o
   1  18   7       13.96       18.26      3.47 o
   2  18   7        3.46        6.47      3.90 o
   3  18   7        0.25        5.13      4.97 o
   4  18   7        0.18        4.67      6.21 o
   0  19   7        0.13       -0.22      4.59 o
   1  19   7        3.18       -0.41      3.46 o
   2  19   7        6.11        6.75      4.43 o
   3  19   7        2.28       -1.95      4.94 o
   4  19   7        1.30        7.56      7.03 o
   0  20   7        5.40        7.51      5.78 o
   1  20   7        5.15        7.56      3.77 o
   2  20   7        0.65        3.45      4.75 o
   3  20   7        3.42        6.83      5.41 o
   0  21   7        1.18       13.16      7.17 o
   1  21   7        3.43        4.61      4.19 o
   2  21   7        1.46        8.97      6.67 o
   3  21   7        5.14       11.66      6.31 o
   0  22   7        0.06        3.75      6.46 o
   1  22   7        2.92        1.42      4.87 o
   2  22   7        3.09       11.54      7.48 o
   3  22   7        0.17       -1.85      9.97 o
   0  23   7        0.02        5.95      8.36 o
   1  23   7        6.16       22.45      6.55 o
   2  23   7        0.91       12.42      8.55 o
   0  24   7        1.56        1.89     11.15 o
   1  24   7        3.39       11.67      6.62 o
   0   0   8     6839.14     8798.53    900.52 o
   1   0   8      212.93      271.07     22.23 o
   2   0   8       90.61       82.90      4.84 o
   3   0   8        0.01       -1.75      2.24 o
   4   0   8       24.67       35.55      3.77 o
   5   0   8        2.54        1.67      3.19 o
   6   0   8        0.71        6.73      4.42 o
   0   1   8      179.58      229.99     25.72 o
   1   1   8      505.04      641.24     28.85 o
   2   1   8       10.88       10.20      1.44 o
   3   1   8      129.10      153.15      5.30 o
   4   1   8       34.96       45.52      3.49 o
   5   1   8        4.57        5.16      2.42 o
   6   1   8        3.53        3.66      3.11 o
   0   2   8       10.64       27.38      3.51 o
   1   2   8      180.69      198.26     10.63 o
   2   2   8      328.30      361.13     12.07 o
   3   2   8       32.67       33.75      2.35 o
   4   2   8       49.20       46.37      3.04 o
   5   2   8        1.40        0.56      2.41 o
   6   2   8        2.84       -1.84      3.01 o
   0   3   8     1519.59     1726.79     95.18 o
   1   3   8     1035.97     1360.99     50.80 o
   2   3   8      245.74      235.44      8.24 o
   3   3   8        5.93        3.49      1.79 o
   4   3   8       53.39       53.59      3.90 o
   5   3   8        5.34        6.46      2.56 o
   6   3   8        1.99        2.27      3.38 o
   0   4   8       54.39       67.78      5.22 o
   1   4   8       46.10       46.09      2.88 o
   2   4   8      279.81      289.94      9.98 o
   3   4   8       17.79       14.12      2.00 o
   4   4   8       13.26       16.13      2.41 o
   5   4   8        5.08        6.94      2.71 o
   6   4   8        0.48        3.19      3.69 o
   0   5   8       62.12       31.69      5.48 o
   1   5   8      663.06      678.02     24.66 o
   2   5   8      402.95      421.17     13.45 o
   3   5   8      116.82      119.66      4.64 o
   4   5   8      127.71      137.46      7.32 o
   5   5   8        1.72        1.88      2.95 o
   6   5   8        0.49        0.63      3.85 o
   0   6   8      116.27      109.61      6.82 o
   1   6   8      142.72      131.15      5.26 o
   2   6   8      136.07      162.20      5.76 o
   3   6   8      238.37      243.39      8.97 o
   4   6   8       12.22        9.78      2.59 o
   5   6   8       22.90       21.20      3.70 o
   6   6   8        0.92        0.76      3.96 o
   0   7   8     1977.79     2109.92    104.00 o
   1   7   8       63.32       46.32      2.57 o
   2   7   8      188.30      150.28      5.90 o
   3   7   8       39.38       33.72      2.75 o
   4   7   8        9.48       12.46      2.86 o
   5   7   8        4.48        2.86      3.24 o
   6   7   8        1.01        1.72      4.60 o
   0   8   8      129.07      161.04      9.16 o
   1   8   8       13.14       12.58      1.83 o
   2   8   8       30.51       27.40      2.36 o
   3   8   8       33.91       32.48      2.69 o
   4   8   8       23.88       24.50      3.38 o
   5   8   8        3.97        2.12      4.05 o
   6   8   8        1.31       -2.23      7.52 o
   0   9   8       87.30      119.25      6.75 o
   1   9   8      293.27      287.42     10.36 o
   2   9   8       50.77       47.70      3.05 o
   3   9   8        7.23        8.81      2.42 o
   4   9   8       23.92       28.37      3.60 o
   5   9   8        0.42        0.30      3.43 o
   0  10   8       19.62       15.25      2.84 o
   1  10   8       94.50       98.77      4.21 o
   2  10   8        2.62       -1.97      1.97 o
   3  10   8      110.41      119.80      7.80 o
   4  10   8       23.09       25.65      3.81 o
   5  10   8        0.98        2.08      3.73 o
   0  11   8        1.57        1.39      2.57 o
   1  11   8       66.37       67.78      3.57 o
   2  11   8       70.89       74.25      4.21 o
   3  11   8       56.06       69.01      4.34 o
   4  11   8       54.98       70.81      6.00 o
   5  11   8        2.66       -2.27      3.90 o
   0  12   8        1.23        6.92      2.84 o
   1  12   8        7.00        5.23      2.54 o
   2  12   8       28.84       28.92      3.11 o
   3  12   8        7.73        5.78      3.55 o
   4  12   8       12.57       15.84      4.67 o
   5  12   8        0.69       -0.42      4.17 o
   0  13   8       45.16       37.11      4.14 o
   1  13   8      106.54       89.21      4.64 o
   2  13   8       38.41       34.29      3.38 o
   3  13   8       23.27       18.31      3.88 o
   4  13   8        1.10       -4.34      4.63 o
   5  13   8        1.35        0.99      5.01 o
   0  14   8      209.82      213.18     12.11 o
   1  14   8       80.54       65.58      4.04 o
   2  14   8      115.72       90.89      5.14 o
   3  14   8        5.88        6.31      3.58 o
   4  14   8        1.01        6.45      5.18 o
   5  14   8        1.03       -1.57      5.51 o
   0  15   8       64.75       68.87      5.93 o
   1  15   8       12.21        5.01      2.84 o
   2  15   8       22.04       25.03      3.49 o
   3  15   8        6.52       10.57      4.12 o
   4  15   8        1.04        2.09      5.85 o
   5  15   8        4.55       19.99     11.00 o
   0  16   8      106.64      102.36      7.89 o
   1  16   8        5.17        2.19      2.96 o
   2  16   8       11.92       11.90      3.92 o
   3  16   8       12.50        9.71      4.41 o
   4  16   8        0.77        9.05      5.91 o
   0  17   8       36.86       38.83      5.30 o
   1  17   8       21.75       14.48      3.42 o
   2  17   8        4.03       16.24      3.84 o
   3  17   8        1.07        3.92      4.66 o
   4  17   8        2.04       12.16      6.10 o
   0  18   8        8.60        2.97      4.56 o
   1  18   8       25.90       38.50      4.14 o
   2  18   8       25.51       31.79      4.57 o
   3  18   8        1.29        2.17      5.33 o
   4  18   8        3.84        1.68      6.24 o
   0  19   8       58.44       45.33      6.80 o
   1  19   8       11.78       10.81      4.38 o
   2  19   8        9.05        9.81      4.40 o
   3  19   8        2.33        1.73      5.02 o
   4  19   8        0.91       -1.39     13.19 o
   0  20   8        1.89       -3.85      5.65 o
   1  20   8        1.58        9.22      3.80 o
   2  20   8        2.24       -0.15      4.69 o
   3  20   8        2.77        3.51      5.91 o
   0  21   8        7.61        9.82      6.26 o
   1  21   8        5.48        9.96      4.23 o
   2  21   8        0.30        8.38      5.69 o
   3  21   8        1.89       -5.77      5.77 o
   0  22   8        9.89        3.19      8.02 o
   1  22   8        0.11        1.19      5.25 o
   2  22   8        2.97       -4.13      7.80 o
   0  23   8        0.10        6.61      8.52 o
   1  23   8        4.41        1.14      6.28 o
   2  23   8        3.31        8.83      8.71 o
   0  24   8        0.00        6.97      9.07 o
   1  24   8        2.08        6.86      7.37 o
   1   0   9      495.25      654.51     41.35 o
   2   0   9       44.49       59.01      3.83 o
   3   0   9        0.00        2.28      2.38 o
   4   0   9        0.23        2.96      2.97 o
   5   0   9        7.70        7.04      3.40 o
   6   0   9        1.25        1.92      4.47 o
   0   1   9      178.52      241.97     20.84 o
   1   1   9      292.24      383.22     17.97 o
   2   1   9      224.51      225.46      7.61 o
   3   1   9       18.85       15.22      1.97 o
   4   1   9       41.91       44.92      3.29 o
   5   1   9       22.03       19.01      2.69 o
   6   1   9        0.62        5.35      3.29 o
   0   2   9      504.60      652.92     40.01 o
   1   2   9      105.33      123.47      5.37 o
   2   2   9       74.81       94.22      4.03 o
   3   2   9       75.95       69.53      3.50 o
   4   2   9       19.66       12.75      2.34 o
   5   2   9        9.13       12.56      2.65 o
   6   2   9        1.92        7.10      3.36 o
   0   3   9      283.22      343.79     19.77 o
   1   3   9     1251.25     1379.13     51.35 o
   2   3   9      316.47      298.56     10.51 o
   3   3   9       56.46       53.87      3.12 o
   4   3   9        0.62       10.36      2.31 o
   5   3   9        9.15        5.90      2.72 o
   6   3   9        4.17        0.50      3.93 o
   0   4   9      685.45      757.88     46.00 o
   1   4   9       15.10       10.61      1.76 o
   2   4   9      291.33      296.77     10.23 o
   3   4   9       65.44       55.97      3.33 o
   4   4   9      173.41      192.58      9.34 o
   5   4   9        3.88       -0.16      3.84 o
   6   4   9        2.22       10.60      4.04 o
   0   5   9       62.22       66.46      5.35 o
   1   5   9      627.29      660.58     24.70 o
   2   5   9       26.63       24.95      2.13 o
   3   5   9      210.30      172.48      7.05 o
   4   5   9       60.79       66.61      4.33 o
   5   5   9        5.66       -1.31      3.25 o
   6   5   9        3.72       -3.82      3.82 o
   0   6   9     1070.58     1267.40     70.78 o
   1   6   9       14.16       28.65      2.42 o
   2   6   9      156.97      164.95      5.99 o
   3   6   9        7.80        5.50      2.24 o
   4   6   9       15.95       15.78      2.96 o
   5   6   9        2.36        4.05      3.31 o
   6   6   9        0.66       -0.70      4.31 o
   0   7   9      738.86      757.39     38.00 o
   1   7   9       39.46       49.91      2.80 o
   2   7   9       25.20       21.14      2.10 o
   3   7   9       14.01        8.12      2.32 o
   4   7   9        6.98        5.16      2.78 o
   5   7   9        7.50       11.41      3.78 o
   6   7   9        0.21        0.59      7.95 o
   0   8   9       14.03       10.49      2.77 o
   1   8   9       37.77       32.69      2.41 o
   2   8   9       24.65       26.84      2.44 o
   3   8   9       49.68       43.77      3.28 o
   4   8   9        5.13        6.00      3.05 o
   5   8   9        8.93        4.43      3.57 o
   0   9   9        0.28       -1.84      2.43 o
   1   9   9        4.62        5.50      1.81 o
   2   9   9       11.16        4.14      2.12 o
   3   9   9        6.13        4.15      2.46 o
   4   9   9        8.64        8.59      3.15 o
   5   9   9        0.06        0.32      3.52 o
   0  10   9      255.60      228.41     11.60 o
   1  10   9       32.55       38.32      2.75 o
   2  10   9       22.92       21.13      2.64 o
   3  10   9       21.06       23.70      3.05 o
   4  10   9        5.66        9.95      3.40 o
   5  10   9        3.26        5.49      4.06 o
   0  11   9      197.32      194.05      9.95 o
   1  11   9      170.55      163.37      6.71 o
   2  11   9       85.55       80.50      4.33 o
   3  11   9       57.75       75.81      6.54 o
   4  11   9       14.92       14.53      4.06 o
   5  11   9        2.28       -2.69      3.99 o
   0  12   9        5.74       10.70      3.09 o
   1  12   9       42.24       30.50      3.01 o
   2  12   9       23.28       18.04      2.86 o
   3  12   9       94.14      109.83      8.10 o
   4  12   9       15.02       23.30      5.26 o
   5  12   9       11.30       18.04      5.15 o
   0  13   9      102.10      139.72      7.93 o
   1  13   9       62.34       67.43      4.00 o
   2  13   9       22.41       16.22      3.05 o
   3  13   9       24.19       14.84      4.51 o
   4  13   9        1.98        5.16      4.92 o
   5  13   9        3.36       -2.50      5.69 o
   0  14   9        0.91       -3.42      3.42 o
   1  14   9       15.05        7.21      2.74 o
   2  14   9       65.23       70.56      4.62 o
   3  14   9       15.99       11.95      3.82 o
   4  14   9        0.50       -2.67      5.08 o
   5  14   9        6.01        4.02      6.10 o
   0  15   9      323.33      343.70     18.36 o
   1  15   9        4.10        0.28      2.86 o
   2  15   9        5.87        7.60      3.23 o
   3  15   9        2.50        6.13      3.73 o
   4  15   9        2.23        1.92      6.72 o
   0  16   9        2.42        3.72      3.92 o
   1  16   9       11.60        9.08      3.21 o
   2  16   9       31.34       31.28      3.95 o
   3  16   9        5.82       12.10      4.69 o
   4  16   9        1.67        3.72      5.92 o
   0  17   9       19.61       22.86      5.71 o
   1  17   9       16.58       14.41      3.52 o
   2  17   9       27.95       18.56      4.29 o
   3  17   9        0.55        1.32      5.01 o
   4  17   9        0.15       -6.36      6.36 o
   0  18   9        3.68       13.98      5.14 o
   1  18   9       20.00       17.00      3.72 o
   2  18   9        1.08        2.60      3.96 o
   3  18   9        2.16        6.93      5.21 o
   4  18   9        0.24       -2.20      7.36 o
   0  19   9        0.88        9.61      5.25 o
   1  19   9       19.73       14.06      4.01 o
   2  19   9        0.98       -0.83      4.24 o
   3  19   9        3.40       -3.38      5.74 o
   0  20   9       21.22       16.76      5.95 o
   1  20   9        1.22        3.18      3.96 o
   2  20   9        4.13       -0.08      4.99 o
   3  20   9        0.03       -1.06      5.90 o
   0  21   9       15.70       35.22      7.74 o
   1  21   9        2.51        1.31      4.46 o
   2  21   9        2.35        8.38      5.44 o
   3  21   9        2.97       -6.29      6.29 o
   0  22   9        8.89        7.56      7.53 o
   1  22   9        0.02        1.61      5.63 o
   2  22   9        5.54       13.01     10.25 o
   0  23   9        0.01        8.93      7.92 o
   1  23   9        5.44       29.35      7.63 o
   0  24   9        0.23       -4.57      8.16 o
   0   0  10      313.39      587.23     68.56 o
   1   0  10      148.16      166.03     15.54 o
   2   0  10       14.67       15.85      2.48 o
   3   0  10       76.14       83.87      5.30 o
   4   0  10       26.39       23.26      3.69 o
   5   0  10       11.36       17.65      4.22 o
   6   0  10        1.85        1.08      5.61 o
   0   1  10       90.81      110.12     10.06 o
   1   1  10       18.80       18.73      3.49 o
   2   1  10        4.49        5.04      1.54 o
   3   1  10      109.44      108.37      4.65 o
   4   1  10        1.32        4.91      2.25 o
   5   1  10        0.95        1.71      2.52 o
   6   1  10        0.43       -0.48      3.54 o
   0   2  10      109.56      100.05      7.65 o
   1   2  10        4.66        6.74      1.81 o
   2   2  10      102.17      125.31      5.38 o
   3   2  10      136.71      148.91      6.20 o
   4   2  10       98.03      111.56      5.39 o
   5   2  10       16.38       13.10      3.21 o
   6   2  10        1.55        5.50      3.74 o
   0   3  10      651.10      760.96     42.82 o
   1   3  10      136.41      124.14      6.14 o
   2   3  10      146.00      144.64      5.85 o
   3   3  10       99.66       95.88      4.85 o
   4   3  10       64.96       66.57      5.06 o
   5   3  10       21.35       19.11      3.31 o
   6   3  10        0.86       -3.91      3.91 o
   0   4  10      457.21      580.89     32.75 o
   1   4  10      227.11      274.55     10.18 o
   2   4  10       73.78       80.92      4.06 o
   3   4  10       94.19       89.16      4.90 o
   4   4  10       17.61       14.08      2.88 o
   5   4  10       22.85       22.18      4.51 o
   6   4  10        0.80        6.91      4.05 o
   0   5  10       14.12        0.19      4.18 o
   1   5  10      436.16      437.27     15.79 o
   2   5  10       18.77       18.77      2.21 o
   3   5  10       79.44       74.05      3.98 o
   4   5  10       21.90       18.28      3.13 o
   5   5  10       17.43       15.00      3.62 o
   6   5  10        0.06       -3.30      6.57 o
   0   6  10       12.59       13.03      4.91 o
   1   6  10      179.77      158.38      6.62 o
   2   6  10      265.81      244.73      9.13 o
   3   6  10       14.49       16.84      2.73 o
   4   6  10       13.23       16.02      3.18 o
   5   6  10        6.97        8.44      3.49 o
   0   7  10        4.82        5.16      2.90 o
   1   7  10       82.79       76.39      3.92 o
   2   7  10      134.32      153.06      5.92 o
   3   7  10        9.17       10.44      2.54 o
   4   7  10        5.72        5.90      3.09 o
   5   7  10        5.23        4.23      3.59 o
   0   8  10       86.21       69.54      5.12 o
   1   8  10       82.86       71.85      3.66 o
   2   8  10      160.33      129.88      5.51 o
   3   8  10        2.84       -0.39      2.31 o
   4   8  10       11.96        9.79      3.23 o
   5   8  10        1.40       -3.97      3.97 o
   0   9  10      572.97      630.93     33.88 o
   1   9  10      255.57      250.25      9.87 o
   2   9  10       31.78       18.28      2.59 o
   3   9  10        1.29        2.83      2.41 o
   4   9  10        1.00        4.79      3.10 o
   5   9  10        2.74       -2.11      3.92 o
   0  10  10      193.92      173.20      9.20 o
   1  10  10       43.54       37.72      2.89 o
   2  10  10      103.80      100.71      5.00 o
   3  10  10        8.48       11.54      3.11 o
   4  10  10       21.37       13.61      3.65 o
   5  10  10        2.13       -0.63      4.24 o
   0  11  10       77.58       79.80      5.29 o
   1  11  10      170.01      173.48      7.95 o
   2  11  10       67.07       58.53      3.81 o
   3  11  10       20.07       25.01      4.39 o
   4  11  10        8.02       14.97      4.65 o
   5  11  10        2.43        4.30      5.04 o
   0  12  10       36.83       36.28      3.99 o
   1  12  10      151.52      152.80      6.41 o
   2  12  10        3.80        1.36      2.60 o
   3  12  10        4.66        8.62      3.31 o
   4  12  10        5.49        8.53      5.20 o
   5  12  10        1.76        9.65      6.18 o
   0  13  10      700.34      741.03     35.42 o
   1  13  10        6.65        4.08      2.53 o
   2  13  10       18.51       17.22      4.14 o
   3  13  10       22.36       22.12      4.06 o
   4  13  10        1.36       -1.33      5.00 o
   5  13  10        1.38        4.92      6.06 o
   0  14  10      220.74      257.81     15.98 o
   1  14  10       38.55       37.70      3.38 o
   2  14  10       19.56       18.87      3.38 o
   3  14  10       17.48       13.97      4.03 o
   4  14  10        2.74        0.23      5.48 o
   0  15  10        7.06        5.03      3.89 o
   1  15  10       38.65       41.03      3.68 o
   2  15  10       13.02       14.82      3.28 o
   3  15  10        4.09        0.23      3.76 o
   4  15  10        0.05       -0.76      5.59 o
   0  16  10        1.11       -0.89      3.77 o
   1  16  10       35.85       38.20      3.94 o
   2  16  10        3.74        1.37      3.35 o
   3  16  10       13.31       22.91      4.56 o
   4  16  10        0.07       -5.60      5.60 o
   0  17  10        0.05       -3.70      5.36 o
   1  17  10       13.42       11.18      3.49 o
   2  17  10        4.82        7.11      3.78 o
   3  17  10        0.85        6.19      5.14 o
   4  17  10        0.65        7.61      6.97 o
   0  18  10        0.20       -0.86      4.98 o
   1  18  10        5.53        9.27      3.68 o
   2  18  10        0.36        5.77      3.93 o
   3  18  10        3.15        5.34      5.93 o
   4  18  10        0.57        0.38     10.40 o
   0  19  10       15.12       16.14      5.63 o
   1  19  10       10.24        7.33      3.92 o
   2  19  10        0.00       -1.52      4.35 o
   3  19  10        0.56       13.80      6.31 o
   0  20  10        0.56        5.84      5.82 o
   1  20  10        0.25        0.87      4.00 o
   2  20  10        2.16        2.13      5.10 o
   3  20  10        0.09        4.71      6.48 o
   0  21  10        2.30       11.56      6.82 o
   1  21  10        7.87        7.39      4.90 o
   2  21  10        0.03        1.58      5.78 o
   0  22  10        0.20        0.11      7.52 o
   1  22  10        0.52        4.76      6.14 o
   2  22  10        3.72       17.48      6.64 o
   0  23  10        3.61       10.10      8.38 o
   1  23  10        2.64       -1.95      6.06 o
   1   0  11      350.75      374.77     24.28 o
   2   0  11       96.71       92.60      6.04 o
   3   0  11       24.09       11.11      3.43 o
   4   0  11        8.64       19.60      7.20 o
   5   0  11        0.51        1.17      4.30 o
   6   0  11        0.50        4.73      7.34 o
   0   1  11      224.21      296.75     22.75 o
   1   1  11      321.39      451.46     24.26 o
   2   1  11       19.49       28.67      2.89 o
   3   1  11       38.58       31.41      2.87 o
   4   1  11       93.95      109.65      5.43 o
   5   1  11        1.34        4.67      3.11 o
   6   1  11        0.94        1.73      5.17 o
   0   2  11      407.58      396.50     26.85 o
   1   2  11      251.61      285.44     12.45 o
   2   2  11      104.22      128.40      5.43 o
   3   2  11       11.83        6.32      2.52 o
   4   2  11        5.98       10.06      3.22 o
   5   2  11        6.04       10.90      3.22 o
   6   2  11        1.80        7.33      6.73 o
   0   3  11       21.06       31.25      3.98 o
   1   3  11        2.49        1.65      2.78 o
   2   3  11       50.93       57.72      3.43 o
   3   3  11      191.56      183.76      8.09 o
   4   3  11        4.32        7.85      2.87 o
   5   3  11        8.73        8.78      3.29 o
   6   3  11        3.65       -6.98      6.98 o
   0   4  11      679.43      639.90     36.05 o
   1   4  11      341.75      452.93     16.75 o
   2   4  11      244.52      225.77      8.92 o
   3   4  11      366.38      345.73     13.78 o
   4   4  11       67.58       69.04      5.06 o
   5   4  11        7.70        3.64      3.45 o
   0   5  11       76.49       67.21      5.58 o
   1   5  11      242.41      256.87     10.38 o
   2   5  11       44.09       38.68      3.31 o
   3   5  11       32.46       34.67      3.17 o
   4   5  11       23.54       14.60      3.16 o
   5   5  11        2.12        0.31      3.66 o
   0   6  11       12.28       20.04      4.21 o
   1   6  11       46.56       57.75      3.55 o
   2   6  11       11.61        5.10      2.27 o
   3   6  11        3.50        1.49      2.19 o
   4   6  11        2.08        1.67      3.00 o
   5   6  11        1.48        6.56      3.79 o
   0   7  11      320.49      321.90     19.11 o
   1   7  11      416.28      410.07     16.33 o
   2   7  11       11.42        4.89      2.18 o
   3   7  11        9.15        2.30      2.39 o
   4   7  11       10.00        2.42      3.17 o
   5   7  11        0.25       -1.14      3.77 o
   0   8  11        0.80       -2.92      2.92 o
   1   8  11      136.22      113.72      5.30 o
   2   8  11       57.70       60.51      3.61 o
   3   8  11       13.83        7.30      2.59 o
   4   8  11        5.55        2.38      3.44 o
   5   8  11        0.05        5.03      3.93 o
   0   9  11       32.56       27.36      3.58 o
   1   9  11       18.14       16.51      2.59 o
   2   9  11       40.83       42.11      3.30 o
   3   9  11        4.58        2.35      2.72 o
   4   9  11        1.94        7.47      3.57 o
   5   9  11        8.39        9.70      4.52 o
   0  10  11      206.71      205.34     11.25 o
   1  10  11       41.12       25.89      2.99 o
   2  10  11       28.39       27.43      2.97 o
   3  10  11        1.45        1.26      2.71 o
   4  10  11        2.37       -1.30      3.82 o
   5  10  11        1.17        0.70      4.90 o
   0  11  11        0.22        6.51      3.07 o
   1  11  11       13.87       10.35      2.50 o
   2  11  11       13.24       12.54      2.66 o
   3  11  11       11.60       11.22      3.07 o
   4  11  11       22.13       23.94      5.02 o
   5  11  11        4.82        8.58      6.04 o
   0  12  11      746.31      741.91     38.55 o
   1  12  11        1.10        2.81      2.85 o
   2  12  11       72.01       74.05      4.34 o
   3  12  11       39.63       39.93      5.16 o
   4  12  11        6.42       20.83      5.41 o
   5  12  11        5.28       11.10      6.16 o
   0  13  11       47.06       44.20      4.69 o
   1  13  11       99.96      103.59      5.03 o
   2  13  11        3.26        4.64      2.74 o
   3  13  11       29.72       21.21      4.24 o
   4  13  11        0.42        0.28      5.13 o
   5  13  11        4.48       -8.69     12.27 o
   0  14  11        3.97       -2.49      3.70 o
   1  14  11       29.74       26.68      3.22 o
   2  14  11       12.41        5.39      3.05 o
   3  14  11        6.98        5.00      3.74 o
   4  14  11        2.19        4.74      5.57 o
   0  15  11       17.98       16.06      5.41 o
   1  15  11       88.25       86.29      6.28 o
   2  15  11        2.33        0.39      3.14 o
   3  15  11        1.27       -3.78      3.78 o
   4  15  11        0.20        8.92      5.84 o
   0  16  11        7.00        5.47      4.64 o
   1  16  11        0.67       -0.34      3.11 o
   2  16  11        5.69        4.23      3.56 o
   3  16  11        0.52        1.93      3.98 o
   4  16  11        0.60       11.14      6.04 o
   0  17  11        4.77        0.73      5.02 o
   1  17  11       17.86       18.07      3.56 o
   2  17  11        1.75        0.88      3.85 o
   3  17  11        1.32        3.49      4.45 o
   4  17  11        1.85        7.12      6.97 o
   0  18  11       14.74        6.88      5.39 o
   1  18  11        5.08       -2.19      3.48 o
   2  18  11        0.18        0.87      3.95 o
   3  18  11        0.61       -0.38      5.69 o
   0  19  11       10.74        0.74      5.69 o
   1  19  11        1.80        0.53      3.72 o
   2  19  11        7.29        8.39      4.56 o
   3  19  11        0.89        4.86      7.57 o
   0  20  11        1.15        1.60      5.66 o
   1  20  11       12.12       17.46      4.52 o
   2  20  11        1.83       11.93      5.23 o
   3  20  11        1.14        4.98      7.36 o
   0  21  11        0.50       -7.07      7.07 o
   1  21  11        3.21        6.13      5.11 o
   2  21  11        4.12        5.03      6.14 o
   0  22  11        2.89        4.93      8.01 o
   1  22  11        3.33        0.03      5.88 o
   2  22  11        1.11       -5.98      6.92 o
   0  23  11        0.21       -0.37      8.29 o
   1  23  11        1.58       -4.95      6.82 o
   0   0  12      104.82      122.11     16.09 o
   1   0  12      718.65      994.66     68.29 o
   2   0  12        1.09        5.77      4.33 o
   3   0  12       30.85       44.10      4.94 o
   4   0  12       17.82       18.92      5.12 o
   5   0  12        1.10        4.23      4.88 o
   0   1  12      323.66      343.21     26.00 o
   1   1  12      150.18      201.53     11.59 o
   2   1  12       54.32       57.57      4.30 o
   3   1  12       26.44       40.23      3.44 o
   4   1  12        0.12        6.30      2.94 o
   5   1  12        5.69        4.64      3.32 o
   0   2  12      156.52      201.80     14.97 o
   1   2  12       74.26      122.88      8.34 o
   2   2  12      106.35      131.13      5.98 o
   3   2  12      161.36      154.81      7.28 o
   4   2  12        9.07        7.13      2.97 o
   5   2  12        3.85        0.13      3.22 o
   0   3  12       47.73       52.54      6.64 o
   1   3  12      310.29      329.00     13.78 o
   2   3  12       72.64       85.98      4.51 o
   3   3  12       59.39       83.43      4.81 o
   4   3  12       15.94        9.31      3.08 o
   5   3  12        0.58       -3.17      3.17 o
   0   4  12       22.51       21.31      3.62 o
   1   4  12      141.20      146.69      6.69 o
   2   4  12      408.96      444.52     18.27 o
   3   4  12        8.90        8.46      2.80 o
   4   4  12       15.19       16.38      3.28 o
   5   4  12        3.00        4.91      3.40 o
   0   5  12        9.74        2.65      3.05 o
   1   5  12      136.64      113.88      5.13 o
   2   5  12      167.06      196.37      8.67 o
   3   5  12       14.44       14.56      2.69 o
   4   5  12       48.55       48.34      4.29 o
   5   5  12        1.72       -0.18      3.58 o
   0   6  12        0.00       -3.28      3.28 o
   1   6  12       16.76       10.81      2.34 o
   2   6  12       18.53       14.44      2.60 o
   3   6  12       61.08       56.44      4.80 o
   4   6  12        5.14        9.45      3.30 o
   5   6  12        4.77        1.62      3.78 o
   0   7  12        3.08       -1.18      3.20 o
   1   7  12       26.28       16.18      2.77 o
   2   7  12       32.81       35.59      3.13 o
   3   7  12        6.48        8.12      2.65 o
   4   7  12       22.21       18.69      4.16 o
   5   7  12        2.03        0.93      3.83 o
   0   8  12      104.62      107.51      7.92 o
   1   8  12       16.07       17.00      2.80 o
   2   8  12       40.89       47.24      3.40 o
   3   8  12        1.07        6.63      2.93 o
   4   8  12        3.75        1.77      3.62 o
   5   8  12        1.20        3.01      4.28 o
   0   9  12        0.03        8.29      3.42 o
   1   9  12      184.30      170.61      7.69 o
   2   9  12       17.97       17.43      2.79 o
   3   9  12       28.78       21.72      3.39 o
   4   9  12        3.11        5.85      4.24 o
   5   9  12        1.45        0.53      4.36 o
   0  10  12        4.51        0.98      2.96 o
   1  10  12       51.19       39.31      3.34 o
   2  10  12       10.93       11.01      2.68 o
   3  10  12       35.56       38.93      3.71 o
   4  10  12        8.49        8.70      4.46 o
   5  10  12        2.06        6.97      5.53 o
   0  11  12       20.78       25.28      4.65 o
   1  11  12       77.02       80.89      4.79 o
   2  11  12       58.44       54.81      4.69 o
   3  11  12        0.85       -0.31      2.93 o
   4  11  12        7.75       12.88      4.65 o
   5  11  12        7.13        7.52      5.92 o
   0  12  12       41.78       42.70      5.29 o
   1  12  12      128.88      127.31      6.29 o
   2  12  12        9.46        8.03      2.86 o
   3  12  12        6.93        2.54      3.11 o
   4  12  12        7.45        7.07      5.25 o
   5  12  12        3.59        4.34      9.08 o
   0  13  12        0.89       -2.97      3.95 o
   1  13  12       73.19       53.13      3.72 o
   2  13  12       44.48       44.47      3.71 o
   3  13  12        4.83        5.33      3.71 o
   4  13  12        6.71       12.68      5.56 o
   0  14  12        0.45       -3.63      3.63 o
   1  14  12       22.99       19.86      3.22 o
   2  14  12        4.36       -0.22      2.91 o
   3  14  12        3.19        3.94      3.87 o
   4  14  12        0.14       -2.90      5.57 o
   0  15  12        3.48       -4.28      4.40 o
   1  15  12        2.63        5.58      3.04 o
   2  15  12        9.38        2.22      4.17 o
   3  15  12        1.89        0.41      3.85 o
   4  15  12        0.38        1.31      5.83 o
   0  16  12       19.35       10.05      4.99 o
   1  16  12        7.35        3.18      3.25 o
   2  16  12       12.72       11.33      3.62 o
   3  16  12        1.24        2.05      4.19 o
   4  16  12        2.17        1.12      6.25 o
   0  17  12       12.01        6.36      5.00 o
   1  17  12        3.31       -1.36      4.01 o
   2  17  12        0.87        4.89      3.77 o
   3  17  12        0.30        2.48      4.69 o
   0  18  12        2.09       -5.02      5.02 o
   1  18  12       11.39       15.51      3.82 o
   2  18  12        1.73        1.65      4.01 o
   3  18  12        0.97       -0.19      5.54 o
   0  19  12        5.87        3.71      5.50 o
   1  19  12        2.24        2.67      3.93 o
   2  19  12        2.54        6.26      4.65 o
   3  19  12        0.44        3.54      5.96 o
   0  20  12        0.00       -1.20      6.26 o
   1  20  12        1.90        7.71      4.66 o
   2  20  12        4.59        6.18      5.23 o
   0  21  12        1.71       -3.57      7.12 o
   1  21  12        2.55        8.33      5.95 o
   2  21  12        1.73        9.61      6.46 o
   0  22  12        1.91        8.85      8.28 o
   1  22  12        1.89       -1.27      6.05 o
   1   0  13      304.75      442.98     30.91 o
   2   0  13       22.48       21.66      4.52 o
   3   0  13        1.33        9.26      3.89 o
   4   0  13        4.01        3.07      4.42 o
   5   0  13        3.60        3.75      4.93 o
   0   1  13      142.49      219.40     19.64 o
   1   1  13      207.43      261.51     12.92 o
   2   1  13        8.56        6.75      2.63 o
   3   1  13       66.55       81.64      4.82 o
   4   1  13        1.40        1.01      2.97 o
   5   1  13        6.58        6.59      3.49 o
   0   2  13      529.36      734.63     48.38 o
   1   2  13       57.78       87.63      5.85 o
   2   2  13        5.00        7.30      3.35 o
   3   2  13       27.56       25.57      4.19 o
   4   2  13       14.37       15.07      3.31 o
   5   2  13        6.87        7.38      3.49 o
   0   3  13       92.38       92.08      8.36 o
   1   3  13       64.80       72.67      4.13 o
   2   3  13      268.00      334.50     15.03 o
   3   3  13       47.42       47.01      4.00 o
   4   3  13       40.41       41.34      4.09 o
   5   3  13        0.37        3.19      3.46 o
   0   4  13      111.72      122.41      9.19 o
   1   4  13       82.18       91.50      5.37 o
   2   4  13       20.04       13.55      2.80 o
   3   4  13      129.73      138.42      7.25 o
   4   4  13       36.01       44.96      4.71 o
   5   4  13        2.48        4.26      3.55 o
   0   5  13        6.97        6.59      3.26 o
   1   5  13       52.40       55.48      3.51 o
   2   5  13        9.13        9.19      2.75 o
   3   5  13       54.55       39.63      4.30 o
   4   5  13       16.71       16.03      3.67 o
   5   5  13        2.26        1.89      3.60 o
   0   6  13       11.55        7.25      3.35 o
   1   6  13       21.29       21.03      2.95 o
   2   6  13       74.24       63.63      4.37 o
   3   6  13        9.84        7.86      3.16 o
   4   6  13        0.79        3.87      3.53 o
   5   6  13        2.23        1.85      4.09 o
   0   7  13       36.58       30.26      4.58 o
   1   7  13       39.35       39.11      3.41 o
   2   7  13       20.99       22.29      2.87 o
   3   7  13       12.80        6.39      3.37 o
   4   7  13       12.07       13.43      3.96 o
   5   7  13        3.23        8.79      4.62 o
   0   8  13        8.59       11.73      3.56 o
   1   8  13       60.13       65.43      4.46 o
   2   8  13       47.38       45.97      3.55 o
   3   8  13        9.37        6.77      3.43 o
   4   8  13        5.47        8.94      4.53 o
   5   8  13        4.93        3.24      4.73 o
   0   9  13       17.68       14.34      3.90 o
   1   9  13        8.39        8.89      2.78 o
   2   9  13       23.04       17.39      2.94 o
   3   9  13       12.74        7.58      3.12 o
   4   9  13       14.10        8.95      4.53 o
   5   9  13        1.59       -0.17      5.34 o
   0  10  13        4.38        8.56      6.82 o
   1  10  13       37.62       28.31      3.33 o
   2  10  13       41.76       25.78      3.24 o
   3  10  13       21.71       18.15      3.41 o
   4  10  13        0.95        7.43      4.40 o
   5  10  13        0.76        2.21      5.75 o
   0  11  13       23.76       19.82      4.33 o
   1  11  13       32.24       26.56      3.19 o
   2  11  13        4.96        0.51      2.78 o
   3  11  13       31.09       19.75      3.55 o
   4  11  13        8.58       17.72      5.10 o
   5  11  13        0.71       13.65     11.58 o
   0  12  13        8.44        8.30      3.77 o
   1  12  13       14.64       10.85      3.00 o
   2  12  13       21.42       20.00      3.17 o
   3  12  13       27.97       23.57      3.78 o
   4  12  13       25.57       25.81      6.99 o
   0  13  13       24.59       15.44      5.21 o
   1  13  13        2.62        6.40      3.00 o
   2  13  13       17.47       13.00      3.24 o
   3  13  13       10.35       10.88      3.76 o
   4  13  13        4.77        6.75      6.65 o
   0  14  13        4.34       -2.97      4.25 o
   1  14  13       14.37        7.50      3.08 o
   2  14  13        6.66        7.45      3.30 o
   3  14  13        0.54       -2.68      3.54 o
   4  14  13        0.99        1.11      5.93 o
   0  15  13       12.44       16.60      5.00 o
   1  15  13        0.92        1.18      3.07 o
   2  15  13        4.89       -1.93      3.30 o
   3  15  13        0.77       -3.80      3.80 o
   4  15  13        5.32        3.95      6.29 o
   0  16  13        1.40        5.06      4.95 o
   1  16  13        7.36        5.65      3.51 o
   2  16  13        1.71       -0.14      3.52 o
   3  16  13        4.72        5.44      4.34 o
   4  16  13        0.15        0.75     12.12 o
   0  17  13        9.39        2.04      5.22 o
   1  17  13        2.03       -1.78      3.49 o
   2  17  13       13.36        9.29      4.05 o
   3  17  13        1.39        2.87      4.81 o
   0  18  13        0.38       -0.04      5.59 o
   1  18  13        0.13        1.08      3.76 o
   2  18  13        3.01       -1.11      4.13 o
   3  18  13        0.50       -4.94      4.94 o
   0  19  13        2.53        8.58      5.78 o
   1  19  13        8.62       17.10      4.56 o
   2  19  13        1.83       10.16      4.85 o
   3  19  13        1.33        2.71      6.72 o
   0  20  13        0.68       -2.53      6.82 o
   1  20  13        1.82       10.56      5.68 o
   2  20  13        3.46        8.75      5.22 o
   0  21  13        8.12        7.89      7.73 o
   1  21  13       11.41       27.26      6.54 o
   2  21  13        1.65        1.04     12.84 o
   0  22  13        1.55       -5.31      8.32 o
   1  22  13        0.09        5.01      8.29 o
   0   0  14      495.25      696.76     73.02 o
   1   0  14        1.31       -2.43      4.33 o
   2   0  14       20.47       19.87      5.65 o
   3   0  14       47.68       57.37      5.93 o
   4   0  14        0.14       -1.77      4.48 o
   5   0  14        0.40       -3.96      4.73 o
   0   1  14        0.70        6.57      6.16 o
   1   1  14       16.10       15.18      3.19 o
   2   1  14       14.69       21.35      3.88 o
   3   1  14        5.52        6.99      2.90 o
   4   1  14       16.70       18.63      3.56 o
   5   1  14        0.91        1.36      3.65 o
   0   2  14       57.68       60.46      6.55 o
   1   2  14       31.86       36.12      3.84 o
   2   2  14       59.32       62.27      4.58 o
   3   2  14       18.17       16.31      3.69 o
   4   2  14        4.30        6.06      3.19 o
   5   2  14        1.19        0.68      3.67 o
   0   3  14       50.80       48.51      5.89 o
   1   3  14       44.80       63.94      4.24 o
   2   3  14       45.83       45.33      3.78 o
   3   3  14       39.57       52.69      4.63 o
   4   3  14       14.07       11.27      3.69 o
   5   3  14        7.32        9.49      3.86 o
   0   4  14       21.92       24.28      4.75 o
   1   4  14       38.14       47.48      3.94 o
   2   4  14       24.46       27.68      3.29 o
   3   4  14       21.62       16.01      4.09 o
   4   4  14       14.66       12.02      3.76 o
   5   4  14        3.60        7.11      3.84 o
   0   5  14       32.21       39.17      5.16 o
   1   5  14        8.32        7.51      2.68 o
   2   5  14       69.87       79.28      5.27 o
   3   5  14       36.75       40.93      4.40 o
   4   5  14        0.29        1.32      3.50 o
   5   5  14        0.35        2.49      3.98 o
   0   6  14       31.47       30.90      4.74 o
   1   6  14        0.23        1.27      2.67 o
   2   6  14       21.91       19.29      3.23 o
   3   6  14        1.66       -0.51      3.22 o
   4   6  14       29.76       27.96      4.29 o
   5   6  14        2.62        7.85      4.28 o
   0   7  14        1.74        3.52      3.56 o
   1   7  14       38.84       34.25      3.55 o
   2   7  14       60.12       55.16      4.26 o
   3   7  14       10.45        8.39      3.87 o
   4   7  14        0.94        3.76      4.47 o
   5   7  14        0.55       -4.15      4.51 o
   0   8  14       33.37       21.85      4.08 o
   1   8  14        3.65       -0.87      2.85 o
   2   8  14        4.10       -2.68      2.68 o
   3   8  14       26.30       23.76      4.31 o
   4   8  14        6.25        5.03      4.69 o
   5   8  14        0.60       -2.62      5.33 o
   0   9  14        4.89       -3.66      3.66 o
   1   9  14       56.09       34.79      3.79 o
   2   9  14       30.78       32.58      5.08 o
   3   9  14        4.76        7.91      3.62 o
   4   9  14        2.66        8.92      4.79 o
   5   9  14        0.12       -3.25      5.30 o
   0  10  14        5.14        4.93      4.17 o
   1  10  14       82.29       79.29      5.36 o
   2  10  14        0.61        5.46      2.78 o
   3  10  14        1.34        0.52      3.15 o
   4  10  14        3.41       14.34      4.88 o
   5  10  14        0.76       13.19     19.79 o
   0  11  14       27.37       26.83      4.72 o
   1  11  14       33.47       30.80      3.50 o
   2  11  14        8.70        0.58      2.87 o
   3  11  14       12.78       12.24      3.53 o
   4  11  14        9.03       12.90      5.01 o
   0  12  14      115.21       98.68      8.33 o
   1  12  14        8.78        7.31      3.07 o
   2  12  14        0.13        3.23      2.99 o
   3  12  14       11.28        6.07      4.17 o
   4  12  14        1.26        2.39      5.05 o
   0  13  14        2.27       -4.54      4.54 o
   1  13  14        2.57        1.32      3.03 o
   2  13  14        0.88       -1.89      3.20 o
   3  13  14       10.09       11.29      3.83 o
   4  13  14        1.66        6.71      5.86 o
   0  14  14        1.87       -0.35      4.43 o
   1  14  14       12.12        7.44      3.27 o
   2  14  14        1.64       -1.00      3.22 o
   3  14  14        1.18        1.79      3.85 o
   4  14  14        1.21        2.16      7.06 o
   0  15  14        0.46       -2.65      4.66 o
   1  15  14       14.15       24.55      3.80 o
   2  15  14        1.96       -2.23      3.40 o
   3  15  14        2.52       -0.23      3.84 o
   4  15  14        0.16       11.56      7.33 o
   0  16  14       13.62        4.51      6.43 o
   1  16  14        3.10        6.65      3.75 o
   2  16  14        8.74        5.87      3.68 o
   3  16  14        1.63        2.52      4.46 o
   0  17  14        7.46       -3.15      5.43 o
   1  17  14        1.65       -3.61      3.61 o
   2  17  14        6.43        3.03      4.04 o
   3  17  14        0.42       -4.66      4.66 o
   0  18  14       13.41        5.97      5.70 o
   1  18  14        6.76        4.92      4.11 o
   2  18  14        0.38       -4.93      4.93 o
   3  18  14        0.37       -2.84      5.16 o
   0  19  14        0.29        5.59      6.95 o
   1  19  14        3.03        2.67      5.54 o
   2  19  14        3.14        1.21      4.63 o
   0  20  14        0.23        0.87      7.94 o
   1  20  14        3.33       11.71      5.92 o
   2  20  14        0.03       -2.26      5.15 o
   0  21  14        0.00        2.25      7.55 o
   1  21  14        0.55        4.96      6.31 o
   1   0  15       40.20       52.97      6.65 o
   2   0  15        1.29        7.50      6.70 o
   3   0  15        5.09        3.06      5.09 o
   4   0  15       28.53       24.48      8.82 o
   5   0  15        3.18       13.17      5.50 o
   0   1  15       62.30       60.21      7.70 o
   1   1  15       36.13       56.14      5.02 o
   2   1  15       47.77       75.12      6.72 o
   3   1  15        4.36        9.21      3.63 o
   4   1  15        9.35       14.35      3.84 o
   5   1  15        0.98        8.05      3.85 o
   0   2  15        1.96        8.46      7.07 o
   1   2  15        6.38        8.90      2.80 o
   2   2  15      106.09      129.43     13.48 o
   3   2  15       50.57       56.19      4.66 o
   4   2  15        6.34        5.20      3.82 o
   5   2  15        1.01        3.66      4.17 o
   0   3  15      154.08      183.16     13.95 o
   1   3  15        1.53        1.77      2.61 o
   2   3  15       89.65      125.83     12.16 o
   3   3  15       29.45       21.39      3.98 o
   4   3  15        4.67        3.76      3.66 o
   5   3  15        7.29        6.69      4.28 o
   0   4  15        5.29        6.70      4.14 o
   1   4  15       42.66       44.01      4.08 o
   2   4  15        1.51        1.22      2.89 o
   3   4  15       30.81       30.27      4.28 o
   4   4  15        4.52        2.84      3.76 o
   5   4  15        0.52        5.48      4.20 o
   0   5  15       12.65       14.65      4.37 o
   1   5  15       75.73       80.29      4.98 o
   2   5  15       13.67       18.54      3.23 o
   3   5  15       35.52       35.57      5.09 o
   4   5  15       20.25       12.52      4.14 o
   5   5  15        8.84       10.59      4.42 o
   0   6  15       24.71       12.40      4.02 o
   1   6  15      301.11      329.95     14.12 o
   2   6  15       40.06       36.89      3.75 o
   3   6  15        0.67       -1.98      3.60 o
   4   6  15        1.47        0.94      4.34 o
   5   6  15        2.07       -0.23      4.59 o
   0   7  15        9.20       -3.69      3.69 o
   1   7  15        8.91        6.75      3.47 o
   2   7  15       23.41       24.08      3.41 o
   3   7  15       12.84       18.06      4.05 o
   4   7  15        1.82       -4.29      4.29 o
   5   7  15        0.45        2.55      5.74 o
   0   8  15       29.58       33.72      6.40 o
   1   8  15       56.32       49.59      4.34 o
   2   8  15       22.67       21.15      3.29 o
   3   8  15        8.65       10.54      4.09 o
   4   8  15        2.46        3.15      6.54 o
   5   8  15        1.25        0.78      7.98 o
   0   9  15       14.16        7.67      5.00 o
   1   9  15       79.61       75.78      5.17 o
   2   9  15        2.07        7.70      2.84 o
   3   9  15        2.95        2.28      3.85 o
   4   9  15        0.58        3.60      4.86 o
   0  10  15      260.41      310.09     20.70 o
   1  10  15       41.01       36.89      4.52 o
   2  10  15        0.07       -1.07      2.83 o
   3  10  15        5.14        9.42      3.97 o
   4  10  15        1.95        2.19      4.95 o
   0  11  15      322.85      375.70     21.20 o
   1  11  15       37.00       32.43      3.75 o
   2  11  15        0.31        2.50      3.07 o
   3  11  15        3.20        3.51      3.57 o
   4  11  15        1.75       -0.79      5.01 o
   0  12  15        8.98        1.71      5.10 o
   1  12  15        5.21        2.14      3.03 o
   2  12  15       14.74        8.10      3.44 o
   3  12  15        7.03        5.30      3.62 o
   4  12  15        3.53       -2.79      5.05 o
   0  13  15        4.87       -2.40      4.58 o
   1  13  15       11.34       11.00      3.33 o
   2  13  15        1.69        1.20      3.31 o
   3  13  15        3.72        1.39      3.77 o
   4  13  15        0.28       -1.75      5.93 o
   0  14  15        0.14       -3.74      5.03 o
   1  14  15        4.99        4.79      3.42 o
   2  14  15        7.97        4.82      3.55 o
   3  14  15        2.97       -0.77      4.02 o
   4  14  15        0.72       14.01      8.77 o
   0  15  15       11.50       11.22      5.51 o
   1  15  15       16.91        4.89      3.57 o
   2  15  15        0.02        2.35      3.56 o
   3  15  15        2.30       -0.02      4.19 o
   0  16  15       16.18       11.24      5.56 o
   1  16  15        1.16        1.03      3.59 o
   2  16  15        0.37        2.55      3.84 o
   3  16  15        0.05       -2.06      4.33 o
   0  17  15        7.73        8.36      5.77 o
   1  17  15       18.99       21.80      4.31 o
   2  17  15        0.25       -0.07      4.37 o
   3  17  15        2.02        3.25      4.85 o
   0  18  15        3.40        6.92      6.78 o
   1  18  15        2.80        1.35      5.15 o
   2  18  15        2.93       -0.04      4.53 o
   0  19  15        0.46       12.84      8.18 o
   1  19  15        3.42        8.40      5.62 o
   2  19  15        0.09        7.22      5.01 o
   0  20  15        3.12        6.60      7.77 o
   1  20  15        2.23        4.89      5.88 o
   0  21  15        2.81        2.98     10.36 o
   0   0  16        2.65       10.80      7.04 o
   1   0  16        4.25       10.25      4.83 o
   2   0  16      134.01      198.44     28.16 o
   3   0  16        7.55       15.47      7.01 o
   4   0  16        0.01       -5.42      5.42 o
   5   0  16        2.29       -1.62      6.35 o
   0   1  16       56.77       77.98      9.82 o
   1   1  16       21.49       24.36      3.59 o
   2   1  16        9.76       17.25      5.38 o
   3   1  16       45.72       42.41      4.91 o
   4   1  16        0.51       -2.28      3.98 o
   5   1  16        0.12       -4.24      4.24 o
   0   2  16       50.83       48.09      6.46 o
   1   2  16       28.05       35.15      4.14 o
   2   2  16       22.23       21.54      4.95 o
   3   2  16        9.62       14.69      4.15 o
   4   2  16        2.78       -2.14      4.39 o
   5   2  16        0.01       -1.41      4.17 o
   0   3  16      118.12       92.89      9.46 o
   1   3  16       53.20       53.66      4.62 o
   2   3  16        1.45        5.39      4.03 o
   3   3  16       31.07       41.06      6.01 o
   4   3  16        6.32        0.33      3.76 o
   5   3  16        4.54        4.25      4.36 o
   0   4  16        0.36        2.41      4.86 o
   1   4  16       14.73       14.20      3.90 o
   2   4  16       62.20       67.56      6.25 o
   3   4  16        9.77       13.02      5.11 o
   4   4  16        1.01       -0.08      4.06 o
   5   4  16        0.20       -4.21      4.21 o
   0   5  16       81.43       46.43      6.10 o
   1   5  16       98.95      106.64      6.75 o
   2   5  16       24.29       21.37      3.67 o
   3   5  16        2.61        0.17      3.67 o
   4   5  16        7.29        7.76      4.45 o
   5   5  16        1.00       -1.02      4.77 o
   0   6  16        0.02       -3.97      3.97 o
   1   6  16       16.65       13.25      3.32 o
   2   6  16       30.54       29.41      4.35 o
   3   6  16       47.17       38.04      5.45 o
   4   6  16        5.22        0.76      4.61 o
   5   6  16        3.96        0.10      8.04 o
   0   7  16       14.72       12.64      4.51 o
   1   7  16       50.47       49.05      4.12 o
   2   7  16       24.05       18.89      3.40 o
   3   7  16        0.11       -3.97      4.09 o
   4   7  16        1.53       -1.38      4.66 o
   0   8  16       36.95       27.48      5.22 o
   1   8  16       22.38       18.48      3.51 o
   2   8  16        7.09        3.32      3.08 o
   3   8  16        1.74        2.16      4.84 o
   4   8  16        0.19        6.15      4.72 o
   0   9  16      161.43      172.88     14.96 o
   1   9  16       33.43       30.23      3.86 o
   2   9  16        1.98        5.92      3.16 o
   3   9  16        7.49        3.17      4.40 o
   4   9  16        2.05        6.02      5.00 o
   0  10  16       37.82       36.04      7.18 o
   1  10  16        1.08        0.52      4.30 o
   2  10  16        2.98        0.17      3.11 o
   3  10  16       10.47        8.54      4.32 o
   4  10  16        2.41       -0.54      5.02 o
   0  11  16        9.13       -1.72      5.20 o
   1  11  16       11.93        9.19      3.97 o
   2  11  16       21.49       18.82      3.79 o
   3  11  16        0.61        5.24      4.35 o
   4  11  16        8.57        9.37      5.38 o
   0  12  16       14.55       11.25      4.99 o
   1  12  16       17.77       20.59      3.73 o
   2  12  16       12.66       10.81      3.67 o
   3  12  16        2.89       -1.28      4.11 o
   4  12  16        0.13       12.07      5.96 o
   0  13  16        5.66        6.04      5.01 o
   1  13  16        3.50        4.29      3.38 o
   2  13  16        1.19       -3.16      3.41 o
   3  13  16        4.26        1.28      3.96 o
   4  13  16        1.58       -2.39      6.46 o
   0  14  16       29.09       21.19      5.52 o
   1  14  16        8.57        7.59      3.86 o
   2  14  16        0.60        0.90      3.53 o
   3  14  16        2.48        1.85      4.44 o
   0  15  16        9.92        3.36      5.49 o
   1  15  16        1.37        2.83      3.77 o
   2  15  16        7.17       -2.05      3.86 o
   3  15  16        4.12        2.95      4.49 o
   0  16  16        7.66        8.19      6.13 o
   1  16  16        7.51        8.51      4.17 o
   2  16  16        4.73        8.98      4.41 o
   3  16  16        0.50        0.89      4.72 o
   0  17  16        0.01       -6.53      6.53 o
   1  17  16        2.11       -0.92      5.24 o
   2  17  16        0.55       -3.45      4.46 o
   0  18  16        0.10        0.41      7.42 o
   1  18  16        1.44       10.85      5.67 o
   2  18  16        0.29       -2.82      4.79 o
   0  19  16        1.07       -1.58      7.78 o
   1  19  16        4.35       10.16      6.57 o
   0  20  16        0.92       14.72      8.98 o
   1  20  16        1.64      -10.07     27.77 o
   1   0  17        0.22       -3.48      4.54 o
   2   0  17       19.85       16.30      8.52 o
   3   0  17       74.68      106.49     12.15 o
   4   0  17        2.25       -4.70      6.65 o
   5   0  17        1.08        0.75     11.85 o
   0   1  17        0.04        0.16      6.21 o
   1   1  17        1.69        7.88      3.34 o
   2   1  17        1.01        3.25      4.66 o
   3   1  17        3.78       10.76      4.44 o
   4   1  17        0.82       -0.63      4.29 o
   5   1  17        1.14        4.57      7.29 o
   0   2  17       12.51       20.78      5.24 o
   1   2  17        4.42        4.78      3.49 o
   2   2  17       11.91       13.68      4.58 o
   3   2  17       10.66        4.73      4.12 o
   4   2  17        2.00       -1.52      4.32 o
   5   2  17        5.75        1.04     11.11 o
   0   3  17        6.68        8.44      6.03 o
   1   3  17       83.03       86.13      5.91 o
   2   3  17       95.80      115.99     13.68 o
   3   3  17        2.09       -0.30      4.71 o
   4   3  17        3.88       -0.45      4.82 o
   0   4  17       24.86       17.26      5.09 o
   1   4  17        3.95        0.80      3.38 o
   2   4  17       28.29       36.24      4.92 o
   3   4  17        4.40       10.10      4.66 o
   4   4  17       10.63       15.67      5.43 o
   0   5  17       37.96       32.22      5.74 o
   1   5  17       12.07        9.42      3.48 o
   2   5  17       24.00       23.51      4.85 o
   3   5  17       25.33       26.47      5.52 o
   4   5  17       16.14       20.41      5.20 o
   0   6  17       40.50       41.66      6.73 o
   1   6  17       23.15       19.04      3.67 o
   2   6  17       53.30       69.58      5.39 o
   3   6  17        0.13        4.37      3.84 o
   4   6  17        0.53        9.64      4.95 o
   0   7  17       25.59        8.42      5.13 o
   1   7  17        6.43        6.52      3.45 o
   2   7  17       19.14       19.86      4.11 o
   3   7  17        7.50        2.97      4.43 o
   4   7  17        0.14       -0.75      4.87 o
   0   8  17        0.02       -5.56      5.56 o
   1   8  17       29.25       28.00      3.97 o
   2   8  17        1.92       -1.70      3.07 o
   3   8  17       10.84       13.33      4.44 o
   4   8  17       11.14       16.05      5.31 o
   0   9  17        6.97       10.54      5.40 o
   1   9  17       11.43       13.22      3.59 o
   2   9  17        6.10       -3.21      3.22 o
   3   9  17        0.69       -1.04      4.25 o
   4   9  17        1.33        9.10      5.35 o
   0  10  17        0.26        2.40      5.49 o
   1  10  17       28.59       22.54      3.75 o
   2  10  17       16.50       12.88      3.71 o
   3  10  17        3.73        1.26      4.32 o
   4  10  17        2.80        4.15      5.38 o
   0  11  17        0.02       -2.08      5.41 o
   1  11  17       25.05       21.70      4.01 o
   2  11  17       11.25       17.34      4.24 o
   3  11  17        0.76       -2.40      4.76 o
   4  11  17        2.11        0.28      5.96 o
   0  12  17        0.26       -3.33      4.64 o
   1  12  17        0.52       -3.39      3.39 o
   2  12  17        1.03       -3.51      3.51 o
   3  12  17        2.91       10.01      4.71 o
   0  13  17        3.10       -1.23      4.91 o
   1  13  17        0.66       -1.44      3.45 o
   2  13  17       11.13        7.82      3.78 o
   3  13  17        2.76       -1.15      4.82 o
   0  14  17        0.09       -2.92      5.26 o
   1  14  17        2.56       -0.73      3.67 o
   2  14  17        3.30        4.50      3.93 o
   3  14  17        8.88       10.19      4.91 o
   0  15  17       11.36        4.71      5.72 o
   1  15  17        0.16        4.65      4.01 o
   2  15  17        0.83        1.00      4.30 o
   3  15  17        1.00       -4.53      4.53 o
   0  16  17        0.27        4.48      6.87 o
   1  16  17        1.56       11.45      5.10 o
   2  16  17        1.33       10.20      4.51 o
   0  17  17        4.20        1.41      7.68 o
   1  17  17        0.65       -3.87      5.49 o
   2  17  17        1.29       -4.82      4.82 o
   0  18  17        0.10       -2.81      8.03 o
   1  18  17        0.24       -3.12      5.59 o
   0  19  17        0.50        3.62      8.24 o
   1  19  17        4.56       17.87      7.60 o
   0   0  18       48.70       38.68     10.04 o
   1   0  18        0.05       -1.50      9.59 o
   2   0  18       26.73       49.83     17.28 o
   3   0  18        0.70        8.31      7.27 o
   4   0  18        0.24       -5.55     10.00 o
   0   1  18        5.33        9.74      4.84 o
   1   1  18        5.66        6.05      3.79 o
   2   1  18        5.97        7.57      4.61 o
   3   1  18        6.41        2.84      4.66 o
   4   1  18        1.89       -0.09      4.82 o
   0   2  18        0.09        9.61      5.05 o
   1   2  18        9.76        7.41      3.78 o
   2   2  18        9.23       10.29      5.12 o
   3   2  18        1.13        4.96      4.67 o
   4   2  18        3.82       -1.36      5.05 o
   0   3  18        5.38       -0.66      5.11 o
   1   3  18        3.45        1.73      3.70 o
   2   3  18       12.08       26.53      5.06 o
   3   3  18        5.52       10.71      5.59 o
   4   3  18        3.15        7.72      5.66 o
   0   4  18       22.00       23.87      5.50 o
   1   4  18       28.12       31.15      4.71 o
   2   4  18        7.97        7.21      4.57 o
   3   4  18       16.67       11.98      5.16 o
   4   4  18        1.40       12.86      5.65 o
   0   5  18        8.10        5.55      4.89 o
   1   5  18       10.49        9.89      3.67 o
   2   5  18       14.38       11.11      4.46 o
   3   5  18        4.89        5.55      4.85 o
   4   5  18        2.85        3.13      6.00 o
   0   6  18       13.84        2.34      6.33 o
   1   6  18        1.42        4.07      3.52 o
   2   6  18       21.20       25.76      4.93 o
   3   6  18        2.26        2.99      4.89 o
   4   6  18        2.19        4.76      5.56 o
   0   7  18      106.53      100.97      9.62 o
   1   7  18        1.69       -0.18      3.47 o
   2   7  18        4.89        6.06      3.90 o
   3   7  18        5.33        2.33      6.47 o
   4   7  18        4.01        7.65      5.52 o
   0   8  18        0.14       -6.22      6.22 o
   1   8  18        2.15        7.42      3.94 o
   2   8  18        2.62        0.60      3.69 o
   3   8  18        1.36       -1.54      4.91 o
   4   8  18        1.86        3.72      5.22 o
   0   9  18       32.93       35.17      6.39 o
   1   9  18       41.90       35.55      4.52 o
   2   9  18       17.22       19.76      4.01 o
   3   9  18        3.93        9.28      4.69 o
   4   9  18        0.96        2.49      5.27 o
   0  10  18        2.20       -2.16      6.46 o
   1  10  18        2.18        4.06      3.58 o
   2  10  18        3.42        2.58      3.80 o
   3  10  18        0.05       -0.12      4.51 o
   4  10  18        2.07       -2.15      6.27 o
   0  11  18        0.12        0.52      5.42 o
   1  11  18        2.03        2.43      3.56 o
   2  11  18        0.08       -2.36      3.73 o
   3  11  18        2.88        2.00      5.30 o
   0  12  18        1.68       11.03      5.30 o
   1  12  18        4.60        8.09      3.76 o
   2  12  18        6.01       15.95      4.03 o
   3  12  18        1.04        8.45      5.63 o
   0  13  18        4.39        1.74      5.35 o
   1  13  18        0.90       -0.40      3.60 o
   2  13  18        1.49        3.61      4.04 o
   3  13  18        1.23       -0.86      5.26 o
   0  14  18        4.11       -3.06      5.56 o
   1  14  18        5.91        5.72      4.14 o
   2  14  18        2.74        4.16      4.39 o
   3  14  18        1.75       -2.51      5.36 o
   0  15  18        0.16        4.11      6.19 o
   1  15  18        4.78        3.23      6.70 o
   2  15  18        1.38        2.28      4.50 o
   0  16  18        0.33       -4.47      7.40 o
   1  16  18        5.66       18.33      5.66 o
   2  16  18        0.51       -3.23      4.77 o
   0  17  18        2.11        7.21      7.92 o
   1  17  18        0.39        3.53      5.79 o
   2  17  18        0.16       12.18     12.27 o
   0  18  18        0.21        3.37      8.26 o
   1  18  18        2.83        4.51      7.08 o
   1   0  19       22.31       23.54      7.18 o
   2   0  19        1.20       -0.33      6.19 o
   3   0  19        2.16       12.93      7.17 o
   4   0  19        1.29       -6.55      7.52 o
   0   1  19        3.10        3.30      8.28 o
   1   1  19       14.72       22.00      4.45 o
   2   1  19        0.55       -3.07      4.57 o
   3   1  19        3.51        2.78      4.84 o
   4   1  19        3.78        6.88      5.63 o
   0   2  19        6.02        9.03      5.25 o
   1   2  19       15.34       20.84      4.17 o
   2   2  19       14.55       16.48      8.68 o
   3   2  19        0.84       10.33      4.90 o
   4   2  19        3.90       11.88      6.00 o
   0   3  19       10.30       10.37      8.68 o
   1   3  19       11.59       13.59      3.97 o
   2   3  19        3.70        7.58      4.86 o
   3   3  19       12.01       16.89      5.09 o
   4   3  19        0.87       17.89      6.00 o
   0   4  19        7.54        9.61      8.29 o
   1   4  19        8.20        2.94      3.82 o
   2   4  19        1.53        0.91      4.51 o
   3   4  19        9.91       16.31      5.65 o
   4   4  19        5.49        2.75      5.68 o
   0   5  19        0.45       -1.29      8.08 o
   1   5  19        4.46        6.37      3.93 o
   2   5  19       11.05       11.38      4.75 o
   3   5  19        4.12       15.39      5.52 o
   4   5  19        1.56        7.22      6.38 o
   0   6  19       72.57       61.72      7.67 o
   1   6  19       28.54       22.24      4.71 o
   2   6  19        3.45        1.77      4.98 o
   3   6  19        6.84        3.18      5.69 o
   4   6  19        0.03        1.71      6.41 o
   0   7  19       39.82       36.31      8.02 o
   1   7  19       23.10       15.53      4.17 o
   2   7  19       11.85        9.68      5.30 o
   3   7  19        2.20        0.85      5.18 o
   4   7  19        3.25        4.44      7.58 o
   0   8  19       38.83       33.43      7.49 o
   1   8  19        5.72        1.81      5.56 o
   2   8  19        5.27       -3.30      3.74 o
   3   8  19        0.05        6.55      5.39 o
   4   8  19        1.09       -0.80      7.04 o
   0   9  19       28.55       23.76      7.01 o
   1   9  19        2.04        3.41      3.83 o
   2   9  19        1.68        5.43      4.03 o
   3   9  19        0.99        3.84      5.97 o
   0  10  19       16.81        9.62      8.45 o
   1  10  19        5.35        6.58      4.18 o
   2  10  19        1.65       -2.04      3.96 o
   3  10  19        0.60       -0.52      9.24 o
   0  11  19       14.75       18.57      6.37 o
   1  11  19        5.93       -1.19      3.68 o
   2  11  19        3.05        4.86      4.20 o
   3  11  19        0.16        4.28      6.01 o
   0  12  19        9.96       14.31      5.71 o
   1  12  19        3.39        5.98      3.88 o
   2  12  19        1.08       -1.55      4.53 o
   3  12  19        4.30        2.17      5.62 o
   0  13  19        0.00        7.94      5.56 o
   1  13  19        3.83        8.19      4.62 o
   2  13  19        0.31       -4.15      4.66 o
   3  13  19        0.65       -1.00      6.86 o
   0  14  19        2.28       -1.80      6.27 o
   1  14  19        5.33        9.51      4.94 o
   2  14  19        5.81        3.88      4.48 o
   0  15  19        2.17       -0.29      6.74 o
   1  15  19        2.53        7.95      5.38 o
   2  15  19        1.38       -4.71      4.71 o
   0  16  19        5.90        2.97      7.97 o
   1  16  19        1.52        4.40      5.54 o
   0  17  19        0.79        3.90      8.14 o
   1  17  19        0.26       -0.75      7.12 o
   0   0  20       25.77       49.31     19.79 o
   1   0  20        9.90        0.64      6.65 o
   2   0  20        0.83        0.89      6.64 o
   3   0  20        0.16       -0.44      8.09 o
   4   0  20        0.10       -4.43      7.83 o
   0   1  20       22.03       16.01      5.73 o
   1   1  20       14.63       22.14      5.26 o
   2   1  20       18.81       17.93      5.36 o
   3   1  20        5.01        6.49      6.67 o
   4   1  20        0.38       -0.02      6.12 o
   0   2  20        4.85        5.33      5.45 o
   1   2  20       10.35        6.69      4.41 o
   2   2  20        1.66        7.06      5.32 o
   3   2  20        4.18        0.49      6.38 o
   4   2  20        1.06       13.00      6.47 o
   0   3  20        0.34       -0.81      5.42 o
   1   3  20       21.16       13.98      4.54 o
   2   3  20        5.82       11.86      5.42 o
   3   3  20        1.38        8.56      5.26 o
   4   3  20        1.89        1.35      6.83 o
   0   4  20        0.02       -2.34      5.54 o
   1   4  20       14.71       12.24      4.23 o
   2   4  20       18.17       23.60      5.52 o
   3   4  20        0.63       12.96      6.80 o
   4   4  20        1.09       -2.62      6.63 o
   0   5  20        2.94        3.44      5.40 o
   1   5  20        9.64       14.16      4.13 o
   2   5  20        1.36       -0.48      4.92 o
   3   5  20        0.98       -3.22      5.39 o
   4   5  20        2.06        8.32     11.49 o
   0   6  20        6.44       -1.56      7.36 o
   1   6  20        5.50        9.65      4.07 o
   2   6  20        1.48        0.75      5.02 o
   3   6  20        1.22       -0.64      5.73 o
   0   7  20        9.73        9.83      7.30 o
   1   7  20       41.82       42.93      4.98 o
   2   7  20        3.88        5.43      5.33 o
   3   7  20        1.11       13.87      6.87 o
   0   8  20        1.91        2.08      8.99 o
   1   8  20        7.98        7.39      4.23 o
   2   8  20        3.14        4.69      5.25 o
   3   8  20        0.53        9.15      6.31 o
   0   9  20       21.20       24.42      6.83 o
   1   9  20        7.57        9.47      5.55 o
   2   9  20        5.66       10.23      4.73 o
   3   9  20        0.55       -6.19      6.19 o
   0  10  20        0.15       -2.70      6.04 o
   1  10  20        5.40        8.19      4.46 o
   2  10  20        1.66        7.83      4.65 o
   3  10  20        0.39       -6.71      6.71 o
   0  11  20        0.01        6.74      6.05 o
   1  11  20        0.07       -3.89      3.89 o
   2  11  20        0.40        2.64      4.55 o
   3  11  20        1.74        9.08      9.81 o
   0  12  20       16.72       12.30      6.19 o
   1  12  20        2.86        7.54      4.89 o
   2  12  20        0.19       10.00      6.46 o
   0  13  20        1.86        2.96      6.63 o
   1  13  20        1.23        6.84      4.90 o
   2  13  20        0.98        2.69      4.98 o
   0  14  20        0.00       -1.24      6.72 o
   1  14  20        0.22        3.96      5.32 o
   2  14  20        0.75       10.37      5.43 o
   0  15  20        0.01       -0.70      7.16 o
   1  15  20        4.07        6.86      5.54 o
   0  16  20        1.57       -0.98     11.41 o
   1  16  20        0.12       -4.51     16.00 o
   1   0  21        0.03        0.38      6.31 o
   2   0  21        6.84       13.84      7.42 o
   3   0  21        8.07       13.37      8.17 o
   0   1  21       23.42       18.78      6.35 o
   1   1  21        2.71        1.42      4.92 o
   2   1  21        1.58        1.65      5.01 o
   3   1  21        0.28       -1.33      5.58 o
   0   2  21        2.68       -1.60      6.64 o
   1   2  21       19.55       19.28      5.51 o
   2   2  21        7.07        7.13      5.13 o
   3   2  21        2.59       15.44      6.32 o
   0   3  21        1.41       -2.07      5.66 o
   1   3  21        0.80       -1.49      4.72 o
   2   3  21        1.44        9.04      6.86 o
   3   3  21        0.33       14.99      7.16 o
   0   4  21        1.25        2.23      5.54 o
   1   4  21        3.29        5.05      5.25 o
   2   4  21        0.37        0.18      5.69 o
   3   4  21        3.33        8.57      6.51 o
   0   5  21        2.27       10.24      9.52 o
   1   5  21        1.77        3.12      4.10 o
   2   5  21        0.59        2.23      5.73 o
   3   5  21        1.15        2.07      7.15 o
   0   6  21       14.46       16.87      7.43 o
   1   6  21       23.17       22.39      5.03 o
   2   6  21        6.03        8.47      5.80 o
   3   6  21        0.12        9.55      8.15 o
   0   7  21        1.17        8.57      9.35 o
   1   7  21       10.36        8.91      4.88 o
   2   7  21        1.72       10.10      6.40 o
   3   7  21        1.12        9.95      7.04 o
   0   8  21        6.30       13.40      7.19 o
   1   8  21       11.39       24.60      4.84 o
   2   8  21        4.82        5.26      6.92 o
   3   8  21        0.01       -2.14      6.56 o
   0   9  21        0.29       -6.75     10.73 o
   1   9  21        2.53        6.58      4.58 o
   2   9  21        1.06       -0.95      5.51 o
   3   9  21        1.33       -0.31      7.76 o
   0  10  21        0.00       -4.85      8.69 o
   1  10  21        0.47       -2.40      4.67 o
   2  10  21        1.37       -1.85      5.51 o
   0  11  21        6.16        2.72      7.43 o
   1  11  21        6.01        5.72      5.14 o
   2  11  21        0.50        5.64      5.46 o
   0  12  21        0.56       -0.68      6.77 o
   1  12  21        0.80        0.87      5.26 o
   2  12  21        0.43       -5.11      5.11 o
   0  13  21        0.09        7.43      7.09 o
   1  13  21        0.70        0.18      5.23 o
   2  13  21        2.27       -3.46      7.04 o
   0  14  21        2.50       -4.45      6.82 o
   1  14  21        0.26        8.42      5.56 o
   0  15  21        0.00        5.45      8.57 o
   0   0  22       41.90       51.14     10.30 o
   1   0  22        2.97       20.02      7.14 o
   2   0  22        4.26        1.38      8.67 o
   3   0  22        1.20       13.19     10.50 o
   0   1  22        0.04        5.94      8.99 o
   1   1  22        7.76       23.52      6.00 o
   2   1  22        1.47       -5.25      5.25 o
   3   1  22        3.08        6.92      7.22 o
   0   2  22        0.08       -3.01      5.64 o
   1   2  22        0.94       11.19      5.39 o
   2   2  22        2.73        4.34      5.53 o
   3   2  22        0.70       15.74      9.15 o
   0   3  22        0.46       -5.47      5.47 o
   1   3  22        4.55       12.64      5.48 o
   2   3  22        1.48       13.61      7.26 o
   3   3  22        3.31       10.53      7.37 o
   0   4  22        0.69       -0.58      8.83 o
   1   4  22        1.36        5.05      5.31 o
   2   4  22        1.15       -4.83      6.29 o
   3   4  22        0.40       -2.96      7.43 o
   0   5  22        5.57       12.79      7.62 o
   1   5  22        1.19        0.69      4.66 o
   2   5  22        0.72        5.29     10.31 o
   3   5  22        0.29       -4.81      7.51 o
   0   6  22        0.25       11.37      7.91 o
   1   6  22        1.34        8.40      4.56 o
   2   6  22        4.12       20.39      8.02 o
   3   6  22        0.92        5.48      8.61 o
   0   7  22       14.17       20.58      7.75 o
   1   7  22        4.65       -1.73      5.13 o
   2   7  22        6.22        2.32      6.70 o
   3   7  22        0.07       -6.75      9.36 o
   0   8  22        0.25       -2.89      9.10 o
   1   8  22        5.98        8.88      5.18 o
   2   8  22        0.08        6.54      6.87 o
   0   9  22        0.02       -5.51     11.21 o
   1   9  22        5.91       13.08      6.24 o
   2   9  22        0.69        5.76      6.79 o
   0  10  22        0.62        9.94      7.99 o
   1  10  22        2.75       -3.31      6.11 o
   2  10  22        1.00        3.12      5.91 o
   0  11  22        0.58        5.53      7.90 o
   1  11  22        1.74        3.19      5.63 o
   2  11  22        0.37        1.32      6.31 o
   0  12  22        1.83       -7.40      7.40 o
   1  12  22        1.28        8.55      5.72 o
   0  13  22        5.38        1.43      7.14 o
   1  13  22        0.80       -0.28      5.90 o
   1   0  23        3.34        8.39     11.46 o
   2   0  23        4.01       17.48     14.62 o
   3   0  23        0.01       32.20     15.75 o
   0   1  23        0.38       12.21      6.93 o
   1   1  23        1.76       -0.33      6.09 o
   2   1  23        1.70        6.30      8.67 o
   3   1  23        0.58       18.36     10.80 o
   0   2  23        0.04       -1.34      7.69 o
   1   2  23        3.70        8.60      6.13 o
   2   2  23        4.45       13.72      7.65 o
   3   2  23        1.84       20.76     11.08 o
   0   3  23        0.01       10.88      8.24 o
   1   3  23        0.15       -1.00      6.01 o
   2   3  23        2.82       12.40      8.11 o
   3   3  23        2.99        4.17     19.44 o
   0   4  23        0.69       -2.68      7.38 o
   1   4  23        2.14        2.17      5.94 o
   2   4  23        0.10        4.31      7.13 o
   0   5  23        2.60        0.85      9.37 o
   1   5  23        0.30       -0.60      5.92 o
   2   5  23        0.74       13.92      7.62 o
   0   6  23        8.55      -11.03     11.03 o
   1   6  23        4.04       -6.32      6.40 o
   2   6  23        1.38       -2.28      7.75 o
   0   7  23        0.03       -3.21     11.91 o
   1   7  23        0.17        1.92      5.47 o
   2   7  23        0.77        7.98     11.04 o
   0   8  23       10.16        9.57      8.60 o
   1   8  23        5.47       11.47      5.74 o
   2   8  23        0.20       17.51     10.12 o
   0   9  23        0.99        6.34      8.39 o
   1   9  23        0.96        2.70      6.50 o
   2   9  23        0.80       -3.89      8.45 o
   0  10  23        5.83       -0.47      8.25 o
   1  10  23        0.16        0.91      6.28 o
   0  11  23        9.68       11.60      8.66 o
   1  11  23        2.45        8.33      6.53 o
   0  12  23        1.05       20.48     18.40 o
   0   0  24        2.01        9.95     12.84 o
   1   0  24        2.19       29.00     10.92 o
   2   0  24        1.76        0.42     10.12 o
   0   1  24        1.37        6.95      9.81 o
   1   1  24        2.79        7.14      6.85 o
   2   1  24        1.76        9.57      9.08 o
   0   2  24        0.35        2.15      9.66 o
   1   2  24        2.56        5.88      7.41 o
   2   2  24        0.61       -1.13     10.13 o
   0   3  24        0.42       19.21     10.39 o
   1   3  24        0.26       -6.84      6.84 o
   2   3  24        1.33       21.86     14.88 o
   0   4  24        4.46        9.22      9.97 o
   1   4  24        0.21        6.07      9.51 o
   2   4  24        0.45       16.47      8.82 o
   0   5  24        0.35       -8.98      8.98 o
   1   5  24        1.95        6.17      7.14 o
   2   5  24        0.66       20.80     15.68 o
   0   6  24        0.94       -8.48      8.48 o
   1   6  24        0.05        2.78      7.43 o
   2   6  24        0.52      -10.05     13.91 o
   0   7  24        6.01       -2.01     12.98 o
   1   7  24        2.97       11.29     11.19 o
   0   8  24        0.05        1.07      8.51 o
   1   8  24        0.38       10.64      6.76 o
   0   9  24       11.90       12.71     15.67 o
   1   9  24        0.09       -7.27      9.39 o
   0  10  24        2.05       18.75     21.87 o
   1   0  25        0.93        3.71     17.84 o
   0   1  25        0.02        8.37     21.35 o
   1   1  25        0.53        4.19      7.35 o
   0   2  25        4.87       -9.67      9.67 o
   1   2  25        1.27       18.71      7.73 o
   0   3  25        1.13      -13.76     20.04 o
   1   3  25        0.51        6.47     10.78 o
   0   4  25        0.00       -9.80      9.80 o
   1   4  25        0.09        8.24      7.52 o
   0   5  25        0.28      -15.88     15.88 o
   1   5  25        1.32       13.14      9.69 o
   0   6  25        0.74       -8.91      8.91 o
   1   6  25        0.61      -16.16     16.16 o
   0   7  25        0.00       -2.72     10.98 o
   0   0  26        0.07        1.74     29.85 o
   0   1  26        2.47        8.50     22.41 o
 
